# Supplementary material for: From QTLs to Adaptation Landscapes: Using Genotype-To-Phenotype Models to Characterize G×E Over Time
Source: Front Plant Sci. 2019 Dec 4;10:1540. doi: 10.3389/fpls.2019.01540 (PMC6904366; doi:10.3389/fpls.2019.01540)
Supplement: Table S1 — Genetic map. [file DataSheet_1.csv]

mk0001	1A	0.703461702
mk0002	1A	0.703461702
mk0003	1A	0.77511058
mk0004	1A	2.748711467
mk0005	1A	6.533074885
mk0006	1A	8.200539661
mk0007	1A	9.874517971
mk0008	1A	12.73395952
mk0009	1A	23.91769788
mk0010	1A	24.67978139
mk0011	1A	25.83267696
mk0012	1A	26.16486721
mk0013	1A	26.49054392
mk0014	1A	28.21011697
mk0015	1A	35.82443855
mk0016	1A	35.82443855
mk0017	1A	36.1566288
mk0018	1A	36.80798223
mk0019	1A	37.30952437
mk0020	1A	40.65096745
mk0021	1A	42.93721799
mk0022	1A	48.87104772
mk0023	1A	48.87104772
mk0024	1A	49.95880794
mk0026	1A	51.12473058
mk0027	1A	51.12473058
mk0028	1A	51.12473058
mk0029	1A	51.12473058
mk0030	1A	51.12473058
mk0031	1A	51.12473058
mk0032	1A	52.28413968
mk0033	1A	52.28413968
mk0034	1A	56.25739559
mk0035	1A	56.25739559
mk0036	1A	56.25739559
mk0037	1A	56.96737083
mk0038	1A	56.96737083
mk0040	1A	56.96737083
mk0042	1A	56.96737083
mk0044	1A	57.29956108
mk0046	1A	57.29956108
mk0052	1A	57.62523779
mk0061	1A	57.95091451
mk0088	1A	57.95091451
mk0090	1A	58.60878147
mk0094	1A	62.38663135
mk0095	1A	62.38663135
mk0096	1A	63.72841941
mk0108	1A	65.84531806
mk0110	1A	67.99478437
mk0111	1A	68.32046108
mk0116	1A	68.6461378
mk0117	1A	68.6461378
mk0118	1A	68.97832805
mk0120	1A	68.97832805
mk0122	1A	69.30400476
mk0123	1A	69.30400476
mk0124	1A	69.30400476
mk0126	1A	69.62968147
mk0127	1A	69.62968147
mk0128	1A	69.97489879
mk0129	1A	69.97489879
mk0131	1A	70.62625222
mk0133	1A	70.6979011
mk0134	1A	70.6979011
mk0135	1A	70.6979011
mk0136	1A	70.6979011
mk0137	1A	70.6979011
mk0143	1A	70.6979011
mk0145	1A	70.6979011
mk0148	1A	70.6979011
mk0149	1A	70.6979011
mk0152	1A	71.02357781
mk0153	1A	72.18950045
mk0154	1A	72.18950045
mk0155	1A	72.18950045
mk0156	1A	72.18950045
mk0158	1A	72.18950045
mk0160	1A	72.53471776
mk0161	1A	72.53471776
mk0163	1A	75.7719443
mk0164	1A	75.9803774
mk0165	1A	76.1888105
mk0166	1A	76.48191954
mk0168	1A	76.98997521
mk0170	1A	78.76165654
mk0171	1A	79.08733325
mk0172	1A	79.74520021
mk0174	1A	80.80039277
mk0175	1A	80.80039277
mk0176	1A	81.00882586
mk0177	1A	81.00882586
mk0178	1A	81.00882586
mk0179	1A	81.00882586
mk0182	1A	82.03796428
mk0183	1A	82.03796428
mk0184	1A	82.03796428
mk0185	1A	82.03796428
mk0186	1A	83.02150796
mk0187	1A	83.02150796
mk0188	1A	83.02150796
mk0190	1A	83.02150796
mk0191	1A	83.34718467
mk0192	1A	83.34718467
mk0193	1A	84.21999826
mk0194	1A	84.21999826
mk0195	1A	85.09932539
mk0197	1A	85.09932539
mk0198	1A	85.09932539
mk0199	1A	88.07601056
mk0200	1A	88.07601056
mk0201	1A	88.40820081
mk0202	1A	88.40820081
mk0203	1A	89.7174212
mk0205	1A	89.7174212
mk0206	1A	89.7174212
mk0207	1A	89.7174212
mk0208	1A	90.22547687
mk0209	1A	90.22547687
mk0210	1A	91.52167019
mk0211	1A	93.07189135
mk0212	1A	93.07189135
mk0213	1A	93.07189135
mk0214	1A	94.26386813
mk0215	1A	94.26386813
mk0216	1A	95.85317049
mk0217	1A	96.21792841
mk0218	1A	96.58268633
mk0219	1A	96.58268633
mk0220	1A	96.58268633
mk0221	1A	97.33825631
mk0223	1A	97.33825631
mk0224	1A	99.02526169
mk0225	1A	99.02526169
mk0226	1A	99.02526169
mk0227	1A	99.75477753
mk0228	1A	100.4647528
mk0229	1A	100.4647528
mk0230	1A	100.4647528
mk0231	1A	100.4647528
mk0232	1A	103.6954658
mk0234	1A	104.3468192
mk0235	1A	104.3468192
mk0236	1A	104.3468192
mk0237	1A	104.3468192
mk0238	1A	105.8123644
mk0239	1A	106.027311
mk0240	1A	106.5223396
mk0241	1A	107.2518555
mk0242	1A	107.2518555
mk0243	1A	107.9422901
mk0244	1A	109.3231594
mk0245	1A	109.5967278
mk0246	1A	110.0070805
mk0247	1A	110.769164
mk0249	1A	111.5703287
mk0250	1A	113.3354965
mk0251	1A	114.1366612
mk0252	1A	114.1366612
mk0255	1A	114.1366612
mk0257	1A	114.5079327
mk0258	1A	117.0026163
mk0259	1A	117.0026163
mk0260	1A	117.0026163
mk0261	1A	117.0026163
mk0262	1A	117.0026163
mk0263	1A	118.0057006
mk0264	1A	118.4030262
mk0265	1A	119.8229766
mk0266	1A	119.9597609
mk0267	1A	120.2854376
mk0268	1A	120.2854376
mk0269	1A	120.2854376
mk0270	1A	120.2854376
mk0271	1A	123.0602032
mk0272	1A	124.5127213
mk0273	1A	124.5127213
mk0274	1A	125.5027785
mk0276	1A	132.0228264
mk0277	1A	139.4417419
mk0278	1A	139.4417419
mk0279	1A	148.1307966
mk0280	1A	148.1307966
mk0281	1A	148.1307966
mk0283	1A	148.1307966
mk0284	1A	148.1307966
mk0285	1A	148.1307966
mk0286	1A	148.5476628
mk0287	1A	150.1434787
mk0288	1A	151.1139953
mk0289	1A	151.6611322
mk0290	1A	151.6611322
mk0291	1A	158.5654786
mk0292	1A	158.5654786
mk0293	1A	159.3536162
mk0294	1A	160.2134027
mk0295	1A	163.2682503
mk0296	1A	163.6264947
mk0297	1A	163.6264947
mk0298	1A	163.6264947
mk0299	1A	163.9521714
mk0300	1A	164.2778481
mk0301	1A	165.2874459
mk0302	1A	165.2874459
mk0303	1A	166.3882332
mk0304	1A	167.9514815
mk0305	1A	168.2836717
mk0306	1A	168.5898078
mk0307	1A	168.9154845
mk0308	1A	169.8143523
mk0309	1A	170.3680027
mk0310	1A	170.3680027
mk0311	1A	170.3680027
mk0312	1A	170.6936794
mk0313	1A	173.7159593
mk0315	1A	173.7159593
mk0316	1A	173.7159593
mk0317	1A	173.7159593
mk0318	1A	173.7159593
mk0319	1A	173.7159593
mk0320	1A	173.7159593
mk0321	1A	173.7159593
mk0322	1A	173.7159593
mk0323	1A	173.7159593
mk0324	1A	175.6179113
mk0325	1A	176.3930219
mk0326	1A	176.7186986
mk0327	1A	177.9953513
mk0328	1A	178.1777303
mk0329	1A	181.1739561
mk0330	1A	181.1739561
mk0331	1A	181.8513636
mk0332	1A	181.8513636
mk0333	1B	9.555541951
mk0334	1B	10.6585978
mk0335	1B	10.97925357
mk0336	1B	10.97925357
mk0337	1B	11.19088638
mk0338	1B	11.62697823
mk0339	1B	18.12346413
mk0340	1B	21.57372022
mk0341	1B	22.93330068
mk0342	1B	22.93330068
mk0343	1B	22.93330068
mk0345	1B	23.65156961
mk0346	1B	23.65156961
mk0347	1B	27.36476343
mk0348	1B	27.36476343
mk0349	1B	28.05737989
mk0350	1B	28.05737989
mk0351	1B	29.50033086
mk0352	1B	29.50033086
mk0353	1B	30.14805551
mk0354	1B	30.14805551
mk0355	1B	30.46871128
mk0356	1B	30.46871128
mk0357	1B	31.43709171
mk0358	1B	31.75774748
mk0359	1B	32.11046882
mk0360	1B	33.3930919
mk0361	1B	33.3930919
mk0362	1B	33.3930919
mk0363	1B	33.3930919
mk0365	1B	33.95744606
mk0369	1B	33.95744606
mk0373	1B	35.50941999
mk0374	1B	35.50941999
mk0375	1B	35.50941999
mk0376	1B	35.9326856
mk0377	1B	36.07377414
mk0378	1B	36.48421353
mk0380	1B	37.18965622
mk0381	1B	37.18965622
mk0382	1B	37.18965622
mk0384	1B	37.18965622
mk0385	1B	37.18965622
mk0386	1B	37.18965622
mk0388	1B	37.61292184
mk0389	1B	37.76042349
mk0390	1B	37.76042349
mk0391	1B	38.15162353
mk0392	1B	38.15162353
mk0393	1B	38.15162353
mk0394	1B	38.15162353
mk0395	1B	38.15162353
mk0396	1B	38.15162353
mk0397	1B	38.15162353
mk0398	1B	38.15162353
mk0399	1B	38.36325634
mk0400	1B	39.47272531
mk0401	1B	39.47272531
mk0402	1B	39.677945
mk0403	1B	40.42186639
mk0404	1B	40.42186639
mk0405	1B	40.42186639
mk0406	1B	40.93491562
mk0407	1B	45.05854882
mk0408	1B	45.9243194
mk0409	1B	46.24497517
mk0410	1B	46.24497517
mk0411	1B	46.24497517
mk0412	1B	46.24497517
mk0415	1B	46.24497517
mk0417	1B	46.24497517
mk0418	1B	46.24497517
mk0419	1B	46.24497517
mk0420	1B	46.24497517
mk0421	1B	46.57204406
mk0423	1B	46.89269983
mk0424	1B	47.53401137
mk0425	1B	47.53401137
mk0426	1B	47.53401137
mk0427	1B	47.86108025
mk0428	1B	47.86108025
mk0430	1B	47.86108025
mk0431	1B	47.86108025
mk0432	1B	48.22021472
mk0433	1B	48.22021472
mk0434	1B	48.22021472
mk0436	1B	49.3360968
mk0439	1B	49.92610341
mk0440	1B	50.25958542
mk0442	1B	50.69567726
mk0443	1B	50.69567726
mk0445	1B	51.18948715
mk0446	1B	51.92058231
mk0448	1B	55.2489892
mk0449	1B	55.74279909
mk0450	1B	56.7047664
mk0452	1B	57.60260255
mk0453	1B	57.60260255
mk0454	1B	57.60260255
mk0455	1B	57.60260255
mk0456	1B	59.71893064
mk0457	1B	60.25121921
mk0458	1B	60.25121921
mk0459	1B	60.25121921
mk0461	1B	61.06568487
mk0462	1B	61.39275376
mk0463	1B	61.88656364
mk0464	1B	62.4509178
mk0465	1B	63.48984249
mk0466	1B	63.48984249
mk0467	1B	63.48984249
mk0468	1B	63.93234746
mk0469	1B	63.93234746
mk0470	1B	63.93234746
mk0471	1B	63.93234746
mk0472	1B	65.52280008
mk0473	1B	66.18335096
mk0474	1B	66.18335096
mk0475	1B	66.51041985
mk0476	1B	67.35695108
mk0477	1B	67.67760685
mk0478	1B	67.99826262
mk0479	1B	67.99826262
mk0480	1B	67.99826262
mk0481	1B	67.99826262
mk0482	1B	67.99826262
mk0483	1B	69.15903651
mk0484	1B	69.6143677
mk0485	1B	70.19154809
mk0486	1B	70.94188259
mk0487	1B	70.94188259
mk0488	1B	72.55798767
mk0489	1B	73.12234183
mk0490	1B	73.12234183
mk0491	1B	73.69952221
mk0492	1B	75.51443387
mk0493	1B	75.51443387
mk0494	1B	76.36737822
mk0495	1B	76.36737822
mk0496	1B	76.36737822
mk0497	1B	76.36737822
mk0498	1B	77.5666308
mk0499	1B	77.70771934
mk0500	1B	77.70771934
mk0501	1B	79.45849985
mk0503	1B	80.84373277
mk0504	1B	80.97199508
mk0506	1B	80.97199508
mk0507	1B	80.97199508
mk0508	1B	80.97199508
mk0509	1B	80.97199508
mk0510	1B	80.97199508
mk0511	1B	80.97199508
mk0512	1B	80.97199508
mk0514	1B	80.97199508
mk0515	1B	80.97199508
mk0516	1B	80.97199508
mk0517	1B	82.48549032
mk0518	1B	82.8510379
mk0520	1B	83.69756913
mk0521	1B	84.66594955
mk0522	1B	84.66594955
mk0523	1B	84.8519299
mk0524	1B	86.12813987
mk0525	1B	86.66684156
mk0526	1B	88.27653353
mk0527	1B	89.30904511
mk0529	1B	89.7643763
mk0530	1B	89.7643763
mk0531	1B	90.59166819
mk0532	1B	90.59166819
mk0533	1B	90.98286823
mk0534	1B	90.98286823
mk0535	1B	91.22656661
mk0536	1B	91.36765515
mk0537	1B	91.36765515
mk0538	1B	91.36765515
mk0539	1B	91.93842242
mk0540	1B	94.1765997
mk0541	1B	94.69606205
mk0542	1B	96.12618678
mk0543	1B	97.1330459
mk0544	1B	97.1330459
mk0545	1B	101.0899381
mk0546	1B	101.8851644
mk0547	1B	102.359735
mk0548	1B	102.359735
mk0549	1B	102.359735
mk0550	1B	102.359735
mk0551	1B	102.359735
mk0552	1B	102.4238661
mk0553	1B	102.7445219
mk0554	1B	102.7445219
mk0555	1B	102.7445219
mk0556	1B	107.3940305
mk0557	1B	109.311552
mk0558	1B	109.529598
mk0559	1B	109.529598
mk0560	1B	111.2034211
mk0562	1B	111.2034211
mk0563	1B	116.6930479
mk0564	1B	119.8739531
mk0565	1B	121.8620189
mk0566	1B	121.9966943
mk0567	1B	121.9966943
mk0568	1B	123.4332322
mk0569	1B	123.4332322
mk0570	1B	123.5679076
mk0571	1B	127.8582818
mk0572	1B	133.4120397
mk0573	1B	135.7400006
mk0574	1B	136.8879483
mk0575	1B	136.8879483
mk0576	1B	136.8879483
mk0577	1B	141.2296274
mk0578	1B	141.2296274
mk0579	1D	17.09412144
mk0580	1D	23.07564652
mk0581	1D	25.66480588
mk0582	1D	45.09295053
mk0583	1D	45.09295053
mk0584	1D	45.46148051
mk0587	1D	47.66321091
mk0588	1D	48.15458422
mk0589	1D	48.62705856
mk0590	1D	49.26017416
mk0591	1D	50.75319306
mk0592	1D	51.90603044
mk0593	1D	54.48574031
mk0594	1D	54.48574031
mk0596	1D	56.03545613
mk0597	1D	61.79019353
mk0598	1D	67.28979479
mk0599	1D	67.77171861
mk0601	1D	80.62302052
mk0602	1D	80.62302052
mk0604	1D	86.45335381
mk0605	1D	87.90857477
mk0606	1D	89.36379572
mk0609	1D	90.56388053
mk0610	1D	91.03635486
mk0611	1D	91.5088292
mk0615	1D	92.34038403
mk0616	1D	92.34038403
mk0617	1D	98.65264114
mk0618	1D	99.80547852
mk0621	1D	103.8687578
mk0623	1D	145.3614539
mk0624	2A	3.9409479
mk0626	2A	4.6656511
mk0627	2A	4.6656511
mk0628	2A	6.2468216
mk0629	2A	9.9062732
mk0630	2A	9.9062732
mk0631	2A	9.9062732
mk0632	2A	33.4321747
mk0633	2A	33.8274673
mk0635	2A	35.4625415
mk0636	2A	38.8225289
mk0637	2A	39.3615643
mk0638	2A	45.7641073
mk0639	2A	45.7641073
mk0640	2A	46.1054964
mk0641	2A	52.4361679
mk0643	2A	52.7356321
mk0644	2A	52.7356321
mk0645	2A	59.7251247
mk0646	2A	61.575813
mk0647	2A	61.575813
mk0648	2A	61.575813
mk0649	2A	61.8812664
mk0650	2A	62.1807305
mk0651	2A	62.1807305
mk0653	2A	68.2658415
mk0654	2A	68.5832734
mk0655	2A	69.0564268
mk0656	2A	69.0564268
mk0657	2A	71.7096789
mk0658	2A	72.009143
mk0660	2A	72.3086071
mk0661	2A	72.6140605
mk0665	2A	75.614691
mk0666	2A	76.2196086
mk0667	2A	76.2196086
mk0668	2A	76.2196086
mk0669	2A	77.351583
mk0671	2A	78.2559646
mk0672	2A	78.2559646
mk0673	2A	79.4657997
mk0675	2A	79.7652638
mk0676	2A	80.0647279
mk0677	2A	80.0647279
mk0682	2A	80.4180956
mk0683	2A	80.4180956
mk0684	2A	80.4180956
mk0685	2A	81.6638663
mk0686	2A	82.2687839
mk0687	2A	82.2687839
mk0689	2A	84.3171185
mk0690	2A	84.9160467
mk0691	2A	84.9160467
mk0694	2A	85.5209642
mk0699	2A	85.5209642
mk0705	2A	85.5209642
mk0710	2A	85.5209642
mk0713	2A	85.5209642
mk0716	2A	85.5209642
mk0722	2A	85.5209642
mk0723	2A	85.5209642
mk0730	2A	88.5335733
mk0731	2A	89.1325015
mk0734	2A	89.6176334
mk0737	2A	90.8214792
mk0738	2A	91.4204074
mk0739	2A	92.025325
mk0740	2A	92.6242532
mk0742	2A	93.828099
mk0745	2A	95.6368623
mk0746	2A	95.9363264
mk0748	2A	96.2357905
mk0749	2A	96.2357905
mk0750	2A	96.5352547
mk0752	2A	97.1401722
mk0753	2A	97.1401722
mk0755	2A	97.1401722
mk0756	2A	99.4160995
mk0757	2A	99.4160995
mk0758	2A	100.2426205
mk0759	2A	100.2426205
mk0760	2A	100.2426205
mk0761	2A	103.3929831
mk0762	2A	107.9148913
mk0763	2A	109.1007693
mk0764	2A	110.6340256
mk0765	2A	112.6164781
mk0766	2A	113.6705918
mk0767	2A	115.2697302
mk0769	2A	116.3238439
mk0770	2A	119.1986995
mk0771	2A	119.4742065
mk0772	2A	120.7139879
mk0774	2A	150.9299179
mk0775	2A	150.9299179
mk0776	2A	150.9299179
mk0778	2A	152.7087348
mk0779	2A	153.1100168
mk0780	2A	153.1100168
mk0782	2A	153.7808164
mk0783	2A	156.7814469
mk0784	2A	158.9315993
mk0785	2A	160.1594022
mk0786	2A	163.9745751
mk0787	2A	164.9747853
mk0788	2A	164.9747853
mk0789	2A	164.9747853
mk0790	2A	164.9747853
mk0791	2A	164.9747853
mk0792	2A	164.9747853
mk0794	2A	167.8436516
mk0796	2A	169.3409722
mk0797	2A	170.6107001
mk0799	2A	170.9101642
mk0800	2A	173.6891913
mk0801	2A	174.3659802
mk0802	2A	176.9473609
mk0803	2A	177.6840427
mk0804	2A	178.3129173
mk0805	2A	180.4451019
mk0806	2A	183.0863754
mk0807	2A	183.0863754
mk0808	2A	187.8598336
mk0809	2A	187.8598336
mk0810	2A	189.7584361
mk0811	2A	190.668807
mk0812	2A	192.0762884
mk0813	2A	192.3757525
mk0814	2A	192.3757525
mk0815	2A	192.6752167
mk0816	2A	192.9746808
mk0817	2A	202.4856613
mk0818	2A	207.2112052
mk0819	2A	207.6544121
mk0820	2A	209.199647
mk0821	2A	209.6069182
mk0822	2A	209.8824252
mk0823	2A	209.8824252
mk0824	2A	223.3882571
mk0825	2B	1.592544411
mk0826	2B	1.935765189
mk0827	2B	4.976701284
mk0828	2B	4.976701284
mk0829	2B	4.976701284
mk0830	2B	5.738651412
mk0831	2B	19.44002488
mk0832	2B	20.4628228
mk0833	2B	23.18799578
mk0834	2B	23.18799578
mk0835	2B	23.18799578
mk0836	2B	23.88130175
mk0838	2B	34.83690899
mk0843	2B	39.05852456
mk0845	2B	43.99403935
mk0846	2B	43.99403935
mk0847	2B	44.30293805
mk0849	2B	44.30293805
mk0850	2B	45.94353337
mk0851	2B	45.94353337
mk0852	2B	45.94353337
mk0854	2B	47.44684038
mk0855	2B	47.44684038
mk0857	2B	47.44684038
mk0858	2B	47.94794272
mk0859	2B	47.94794272
mk0861	2B	50.892777
mk0863	2B	53.01388141
mk0864	2B	53.01388141
mk0865	2B	55.22422322
mk0866	2B	56.17151256
mk0868	2B	56.17151256
mk0869	2B	61.13448502
mk0870	2B	61.4777058
mk0872	2B	63.17321644
mk0873	2B	63.17321644
mk0874	2B	63.17321644
mk0875	2B	63.17321644
mk0876	2B	63.17321644
mk0877	2B	63.61253904
mk0878	2B	68.25288396
mk0879	2B	71.82238005
mk0880	2B	72.58433018
mk0881	2B	72.76280498
mk0882	2B	72.76280498
mk0883	2B	72.76280498
mk0885	2B	76.02340238
mk0887	2B	76.02340238
mk0888	2B	76.02340238
mk0889	2B	76.02340238
mk0890	2B	76.02340238
mk0891	2B	76.02340238
mk0892	2B	76.37348757
mk0894	2B	77.5335738
mk0895	2B	77.5335738
mk0897	2B	80.75984912
mk0898	2B	81.1030699
mk0899	2B	82.14646106
mk0900	2B	82.83976703
mk0901	2B	90.52104805
mk0902	2B	90.52104805
mk0903	2B	90.86426883
mk0906	2B	94.00817116
mk0907	2B	94.35139194
mk0908	2B	94.35139194
mk0909	2B	94.35139194
mk0913	2B	110.5033618
mk0921	2B	110.8465825
mk0923	2B	110.8465825
mk0926	2B	110.8465825
mk0928	2B	110.8465825
mk0930	2B	110.8465825
mk0931	2B	110.8465825
mk0933	2B	112.3498895
mk0935	2B	112.3498895
mk0936	2B	112.3498895
mk0937	2B	112.3498895
mk0938	2B	112.3498895
mk0939	2B	112.3498895
mk0941	2B	112.3498895
mk0942	2B	112.3498895
mk0943	2B	112.3498895
mk0944	2B	112.3498895
mk0945	2B	112.3498895
mk0946	2B	112.3498895
mk0947	2B	112.3498895
mk0948	2B	113.5168402
mk0950	2B	114.6906553
mk0953	2B	114.6906553
mk0954	2B	115.0681981
mk0956	2B	117.1412516
mk0957	2B	119.2074407
mk0958	2B	119.5575259
mk0959	2B	119.5575259
mk0961	2B	123.3466833
mk0962	2B	125.886517
mk0963	2B	125.886517
mk0964	2B	125.886517
mk0965	2B	125.886517
mk0966	2B	125.886517
mk0967	2B	126.2846531
mk0968	2B	126.2846531
mk0969	2B	126.2846531
mk0970	2B	126.2846531
mk0971	2B	126.2846531
mk0972	2B	126.2846531
mk0974	2B	126.2846531
mk0976	2B	126.2846531
mk0979	2B	126.2846531
mk0980	2B	126.2846531
mk0981	2B	126.2846531
mk0982	2B	126.2846531
mk0983	2B	126.579823
mk0984	2B	126.7239757
mk0986	2B	126.7239757
mk0987	2B	126.7239757
mk0988	2B	126.7239757
mk0989	2B	126.7239757
mk0992	2B	134.178731
mk0995	2B	134.5219518
mk1002	2B	135.9016993
mk1008	2B	139.0044152
mk1009	2B	139.0044152
mk1010	2B	139.347636
mk1011	2B	139.6977212
mk1014	2B	141.0774687
mk1015	2B	141.4206895
mk1017	2B	142.107131
mk1018	2B	142.4572162
mk1019	2B	143.1436578
mk1024	2B	144.8734905
mk1027	2B	145.559932
mk1028	2B	145.9031528
mk1029	2B	146.253238
mk1034	2B	147.2829004
mk1040	2B	149.0127331
mk1047	2B	149.3559539
mk1051	2B	149.3559539
mk1052	2B	149.3559539
mk1053	2B	149.3559539
mk1058	2B	149.3559539
mk1070	2B	149.3559539
mk1071	2B	149.3559539
mk1072	2B	149.3559539
mk1073	2B	149.3559539
mk1075	2B	149.3559539
mk1086	2B	149.3559539
mk1087	2B	149.3559539
mk1092	2B	149.3559539
mk1094	2B	149.3559539
mk1098	2B	149.3559539
mk1103	2B	149.3559539
mk1109	2B	150.8386676
mk1110	2B	152.2046863
mk1111	2B	156.824438
mk1112	2B	157.1676588
mk1113	2B	157.7305408
mk1114	2B	158.0737616
mk1115	2B	158.0737616
mk1116	2B	158.0737616
mk1117	2B	160.0918998
mk1118	2B	160.0918998
mk1119	2B	160.441985
mk1120	2B	160.441985
mk1121	2B	160.441985
mk1122	2B	160.441985
mk1123	2B	160.441985
mk1125	2B	161.052918
mk1126	2B	162.837666
mk1127	2B	163.3799549
mk1128	2B	163.3799549
mk1129	2B	163.3799549
mk1130	2B	163.3799549
mk1131	2B	163.3799549
mk1132	2B	163.6064806
mk1133	2B	163.6064806
mk1134	2B	164.3615663
mk1137	2B	165.6108899
mk1139	2B	165.9129242
mk1140	2B	166.2080941
mk1141	2B	166.2080941
mk1142	2B	166.2080941
mk1143	2B	166.2080941
mk1144	2B	166.2080941
mk1145	2B	166.2080941
mk1146	2B	166.5787725
mk1147	2B	166.5787725
mk1148	2B	166.9631798
mk1149	2B	166.9631798
mk1150	2B	168.0134354
mk1151	2B	169.5030135
mk1152	2B	169.5030135
mk1153	2B	169.8462343
mk1154	2B	184.7420161
mk1156	2B	185.0852369
mk1157	2B	185.6687122
mk1158	2B	185.6687122
mk1159	2B	185.6687122
mk1160	2B	185.6687122
mk1161	2B	188.8469366
mk1162	2B	188.8469366
mk1163	2B	188.8469366
mk1165	2B	188.8469366
mk1166	2B	188.8469366
mk1167	2B	191.0023631
mk1168	2B	191.4004992
mk1169	2B	191.4004992
mk1170	2B	192.189907
mk1171	2B	192.189907
mk1172	2B	192.189907
mk1173	2B	195.7799963
mk1174	2B	196.8165231
mk1175	2B	197.1597438
mk1176	2B	197.674575
mk1178	2B	200.4683921
mk1180	2B	200.4683921
mk1181	2B	200.4683921
mk1183	2B	200.4683921
mk1184	2B	200.4683921
mk1185	2B	200.8116129
mk1186	2B	202.150174
mk1187	2B	203.241616
mk1188	2B	206.1864503
mk1189	2B	208.3487412
mk1190	2B	208.4585719
mk1191	2B	208.4585719
mk1192	2B	208.6850976
mk1193	2B	210.1540825
mk1194	2B	210.1540825
mk1195	2B	210.1540825
mk1196	2B	210.1540825
mk1197	2B	210.4561168
mk1198	2B	211.0670498
mk1199	2B	211.8427287
mk1200	2B	212.6321365
mk1201	2B	215.2680721
mk1202	2B	216.654684
mk1203	2B	216.7988368
mk1204	2B	219.8535017
mk1205	2B	225.1047796
mk1206	2B	225.1047796
mk1207	2B	230.0883453
mk1208	2B	230.0883453
mk1209	2B	240.3369177
mk1210	2B	254.662953
mk1211	2B	260.5526216
mk1212	2B	260.5526216
mk1213	2B	261.4106735
mk1214	2B	264.5888979
mk1215	2B	266.3667816
mk1216	2B	266.3667816
mk1217	2B	266.3667816
mk1218	2B	270.0392439
mk1219	2B	271.775941
mk1220	2B	271.775941
mk1221	2D	10.18164182
mk1223	2D	10.97314754
mk1224	2D	14.17514797
mk1226	2D	57.91183548
mk1227	2D	59.72270464
mk1228	2D	62.12120684
mk1229	2D	65.02339449
mk1230	2D	77.8194037
mk1231	2D	77.8194037
mk1232	2D	83.83964421
mk1233	2D	85.06288032
mk1234	2D	88.81653626
mk1235	2D	91.08312083
mk1236	2D	104.5027406
mk1238	2D	116.6391617
mk1239	2D	117.0708921
mk1240	2D	117.6705177
mk1241	2D	136.5467299
mk1242	2D	138.8732771
mk1243	2D	145.7329933
mk1244	2D	145.7329933
mk1245	2D	145.7329933
mk1246	2D	145.7329933
mk1247	2D	147.53187
mk1248	2D	150.5299977
mk1250	2D	159.0686655
mk1251	2D	159.8841563
mk1252	2D	162.294651
mk1253	2D	169.9338805
mk1254	2D	171.7807272
mk1255	2D	173.8434391
mk1257	2D	174.4430646
mk1258	2D	175.6423157
mk1259	2D	175.6423157
mk1260	2D	175.6423157
mk1262	2D	175.6423157
mk1264	2D	176.2539338
mk1265	2D	191.7242729
mk1266	3A	1.557922308
mk1267	3A	3.767007455
mk1270	3A	3.931319573
mk1271	3A	3.931319573
mk1272	3A	5.884808091
mk1273	3A	6.268203034
mk1274	3A	6.268203034
mk1276	3A	12.5424917
mk1277	3A	12.8467734
mk1278	3A	13.18756891
mk1280	3A	15.87741914
mk1281	3A	15.87741914
mk1282	3A	18.75592403
mk1283	3A	23.2775501
mk1285	3A	27.54966518
mk1286	3A	27.54966518
mk1287	3A	28.04260154
mk1288	3A	28.04260154
mk1289	3A	34.71854205
mk1290	3A	37.70050272
mk1291	3A	41.15714284
mk1292	3A	41.15714284
mk1293	3A	41.72919243
mk1294	3A	42.368184
mk1295	3A	42.368184
mk1297	3A	42.81852092
mk1298	3A	43.32362855
mk1299	3A	46.22647597
mk1300	3A	46.83503937
mk1301	3A	47.07846473
mk1302	3A	48.10085125
mk1309	3A	51.2775522
mk1310	3A	54.98978895
mk1311	3A	56.02434673
mk1314	3A	56.73636591
mk1315	3A	56.73636591
mk1316	3A	58.42817217
mk1317	3A	58.42817217
mk1319	3A	58.42817217
mk1320	3A	58.42817217
mk1321	3A	58.42817217
mk1322	3A	58.42817217
mk1323	3A	58.95762233
mk1324	3A	59.21321896
mk1325	3A	59.40795924
mk1327	3A	59.73049785
mk1328	3A	62.49337569
mk1332	3A	62.49337569
mk1333	3A	62.49337569
mk1336	3A	63.72267376
mk1337	3A	63.91741405
mk1338	3A	64.11215434
mk1339	3A	64.30689463
mk1340	3A	65.5361927
mk1341	3A	65.99261525
mk1342	3A	66.97240232
mk1343	3A	68.77374999
mk1344	3A	68.96849028
mk1345	3A	69.16323057
mk1346	3A	69.46751227
mk1347	3A	70.07607567
mk1349	3A	70.99500641
mk1350	3A	71.28103121
mk1351	3A	71.88959461
mk1353	3A	72.19387631
mk1354	3A	72.50424364
mk1355	3A	74.36644765
mk1356	3A	74.98109669
mk1358	3A	75.24277895
mk1360	3A	75.24277895
mk1361	3A	75.24277895
mk1362	3A	75.24277895
mk1363	3A	75.24277895
mk1364	3A	75.24277895
mk1366	3A	75.24277895
mk1367	3A	75.24277895
mk1369	3A	76.00956883
mk1370	3A	76.00956883
mk1372	3A	76.50859082
mk1373	3A	77.26320944
mk1374	3A	77.45794973
mk1375	3A	78.23082525
mk1377	3A	78.61422019
mk1378	3A	78.61422019
mk1379	3A	78.80896048
mk1380	3A	78.99761513
mk1381	3A	79.30798247
mk1382	3A	79.91654587
mk1384	3A	80.83547661
mk1385	3A	81.13975831
mk1386	3A	81.13975831
mk1389	3A	81.44404001
mk1390	3A	81.44404001
mk1391	3A	81.44404001
mk1392	3A	81.44404001
mk1393	3A	81.44404001
mk1394	3A	81.44404001
mk1396	3A	82.5516254
mk1397	3A	82.74636569
mk1398	3A	82.94110598
mk1399	3A	82.94110598
mk1400	3A	82.94110598
mk1401	3A	83.23930204
mk1402	3A	83.23930204
mk1404	3A	83.23930204
mk1405	3A	83.23930204
mk1406	3A	83.23930204
mk1407	3A	83.58618318
mk1408	3A	84.28603109
mk1409	3A	97.76571043
mk1410	3A	99.60357191
mk1411	3A	99.60357191
mk1412	3A	99.60357191
mk1413	3A	100.8085274
mk1414	3A	101.1188948
mk1415	3A	101.1188948
mk1416	3A	101.9830548
mk1418	3A	102.5429331
mk1420	3A	102.8654717
mk1421	3A	102.8654717
mk1422	3A	102.8654717
mk1424	3A	102.8654717
mk1425	3A	102.8654717
mk1426	3A	102.8654717
mk1427	3A	102.8654717
mk1428	3A	102.8654717
mk1429	3A	102.8654717
mk1431	3A	103.3644937
mk1432	3A	104.3807946
mk1436	3A	104.7215901
mk1437	3A	104.7215901
mk1438	3A	104.7215901
mk1445	3A	104.7824465
mk1446	3A	106.0178302
mk1447	3A	106.0178302
mk1448	3A	106.0178302
mk1451	3A	106.3221119
mk1452	3A	106.3221119
mk1453	3A	106.6263936
mk1454	3A	107.5879237
mk1455	3A	108.5190257
mk1456	3A	108.5190257
mk1457	3A	108.5190257
mk1458	3A	110.2047464
mk1459	3A	112.7302845
mk1460	3A	113.3449335
mk1461	3A	114.7933144
mk1463	3A	116.2416953
mk1464	3A	116.2416953
mk1465	3A	116.4425212
mk1466	3A	116.4425212
mk1467	3A	116.7772311
mk1468	3A	116.7772311
mk1469	3A	116.7772311
mk1470	3A	117.8848165
mk1471	3A	117.8848165
mk1472	3A	117.8848165
mk1473	3A	118.0673855
mk1478	3A	121.0432605
mk1479	3A	121.5422825
mk1480	3A	121.8952493
mk1482	3A	123.0880336
mk1483	3A	123.0880336
mk1484	3A	123.0880336
mk1485	3A	123.0880336
mk1486	3A	123.0880336
mk1487	3A	123.0880336
mk1488	3A	123.0880336
mk1490	3A	123.0880336
mk1494	3A	123.3497158
mk1495	3A	123.3497158
mk1496	3A	123.3497158
mk1497	3A	123.3497158
mk1498	3A	123.3497158
mk1499	3A	123.3497158
mk1500	3A	123.3497158
mk1501	3A	123.3497158
mk1503	3A	126.5872731
mk1504	3A	126.9828393
mk1505	3A	127.5122895
mk1506	3A	127.5122895
mk1507	3A	127.5122895
mk1508	3A	127.5122895
mk1509	3A	127.5122895
mk1510	3A	130.3055955
mk1511	3A	131.6809488
mk1512	3A	131.6809488
mk1513	3A	131.6809488
mk1514	3A	131.6809488
mk1515	3A	138.2534335
mk1516	3A	146.4507825
mk1517	3A	147.5766248
mk1518	3A	151.4896875
mk1519	3A	152.4207895
mk1520	3A	152.4207895
mk1523	3A	162.0421769
mk1524	3A	162.0421769
mk1525	3A	162.9671933
mk1526	3A	163.5757567
mk1527	3A	163.8800384
mk1528	3A	164.2147482
mk1529	3A	164.2147482
mk1530	3A	166.3386345
mk1531	3A	166.3386345
mk1532	3A	172.150415
mk1534	3A	172.150415
mk1535	3A	172.150415
mk1536	3A	172.2842989
mk1537	3B	2.866574448
mk1538	3B	3.869578758
mk1539	3B	5.96461143
mk1540	3B	14.49311553
mk1541	3B	16.84928542
mk1542	3B	22.612109
mk1543	3B	26.52916725
mk1544	3B	30.12573892
mk1545	3B	33.24751565
mk1546	3B	37.21798833
mk1547	3B	52.79719729
mk1548	3B	52.79719729
mk1549	3B	54.95157933
mk1550	3B	57.40270821
mk1551	3B	60.07936468
mk1552	3B	60.07936468
mk1553	3B	60.07936468
mk1554	3B	60.96960519
mk1555	3B	60.96960519
mk1556	3B	62.35244545
mk1557	3B	62.7797609
mk1558	3B	63.90146394
mk1559	3B	63.90146394
mk1561	3B	63.90146394
mk1562	3B	63.90146394
mk1563	3B	63.90146394
mk1564	3B	63.90146394
mk1565	3B	64.31690952
mk1566	3B	64.58398167
mk1567	3B	64.96381762
mk1568	3B	65.56918117
mk1569	3B	65.56918117
mk1570	3B	66.39413738
mk1571	3B	66.39413738
mk1572	3B	66.61966497
mk1573	3B	66.61966497
mk1574	3B	66.61966497
mk1575	3B	66.61966497
mk1576	3B	66.61966497
mk1577	3B	67.21315865
mk1578	3B	67.21315865
mk1579	3B	67.21315865
mk1580	3B	67.50990549
mk1581	3B	68.41795081
mk1582	3B	68.41795081
mk1583	3B	68.71469764
mk1585	3B	69.61087309
mk1586	3B	69.61087309
mk1587	3B	70.48330879
mk1588	3B	70.76818576
mk1589	3B	71.14208677
mk1590	3B	71.68216602
mk1591	3B	71.68216602
mk1592	3B	71.68216602
mk1593	3B	71.68216602
mk1594	3B	72.2281802
mk1595	3B	72.53086197
mk1596	3B	72.53086197
mk1597	3B	72.53086197
mk1598	3B	72.53086197
mk1599	3B	72.53086197
mk1600	3B	72.53086197
mk1601	3B	72.53086197
mk1602	3B	72.9225678
mk1603	3B	72.9225678
mk1604	3B	73.49825666
mk1605	3B	73.70004451
mk1606	3B	73.83061312
mk1608	3B	73.83061312
mk1609	3B	73.83061312
mk1610	3B	73.83061312
mk1612	3B	73.83061312
mk1613	3B	73.83061312
mk1614	3B	73.83061312
mk1615	3B	73.83061312
mk1617	3B	73.83061312
mk1620	3B	73.83061312
mk1621	3B	73.83061312
mk1622	3B	73.83061312
mk1623	3B	76.12743364
mk1624	3B	76.72686225
mk1625	3B	76.9286501
mk1628	3B	76.9286501
mk1629	3B	76.9286501
mk1630	3B	77.46279441
mk1631	3B	77.46279441
mk1632	3B	80.92879747
mk1633	3B	80.92879747
mk1634	3B	80.92879747
mk1635	3B	80.92879747
mk1639	3B	80.92879747
mk1641	3B	82.85171697
mk1642	3B	84.18707774
mk1646	3B	84.18707774
mk1648	3B	84.18707774
mk1649	3B	84.18707774
mk1651	3B	84.18707774
mk1653	3B	84.35325597
mk1654	3B	84.54910888
mk1655	3B	84.54910888
mk1658	3B	84.54910888
mk1659	3B	84.72122205
mk1660	3B	85.13073268
mk1661	3B	85.13073268
mk1662	3B	85.49869876
mk1663	3B	85.82512028
mk1664	3B	86.12186712
mk1665	3B	87.16641599
mk1666	3B	87.16641599
mk1667	3B	87.46316283
mk1668	3B	88.10413599
mk1670	3B	88.25250941
mk1671	3B	88.31185878
mk1673	3B	88.31185878
mk1674	3B	88.31185878
mk1675	3B	88.31185878
mk1676	3B	88.51364663
mk1678	3B	88.51364663
mk1681	3B	88.51364663
mk1682	3B	88.51364663
mk1684	3B	89.09527043
mk1685	3B	89.09527043
mk1686	3B	89.40982208
mk1687	3B	90.24664816
mk1688	3B	90.70957323
mk1689	3B	90.90542614
mk1692	3B	91.10721399
mk1693	3B	91.3030669
mk1694	3B	91.3030669
mk1695	3B	91.3030669
mk1696	3B	91.5285945
mk1697	3B	91.83127627
mk1698	3B	92.19924235
mk1699	3B	93.39216463
mk1700	3B	93.69484641
mk1701	3B	93.99159325
mk1702	3B	94.18744616
mk1703	3B	94.18744616
mk1704	3B	95.49906718
mk1705	3B	95.49906718
mk1707	3B	97.05402061
mk1708	3B	97.05402061
mk1709	3B	97.05402061
mk1710	3B	97.25580846
mk1711	3B	97.25580846
mk1712	3B	97.25580846
mk1714	3B	97.25580846
mk1715	3B	97.25580846
mk1717	3B	97.25580846
mk1719	3B	99.56449885
mk1720	3B	100.4666092
mk1721	3B	101.3687196
mk1722	3B	101.3687196
mk1723	3B	101.6714014
mk1724	3B	101.9681482
mk1725	3B	101.9681482
mk1726	3B	102.2648951
mk1727	3B	102.5675768
mk1728	3B	103.7248895
mk1729	3B	103.7248895
mk1730	3B	103.7248895
mk1731	3B	103.7248895
mk1733	3B	105.1611442
mk1736	3B	105.1611442
mk1739	3B	105.1611442
mk1742	3B	105.1611442
mk1744	3B	105.9148812
mk1745	3B	105.9148812
mk1746	3B	105.9148812
mk1748	3B	115.404845
mk1750	3B	115.594763
mk1751	3B	116.1882567
mk1752	3B	117.9271931
mk1755	3B	119.2328792
mk1757	3B	121.5237648
mk1758	3B	123.286441
mk1759	3B	123.286441
mk1760	3B	123.286441
mk1761	3B	123.286441
mk1762	3B	123.286441
mk1766	3B	123.286441
mk1768	3B	123.5831879
mk1769	3B	123.5831879
mk1770	3B	125.6129362
mk1771	3B	125.6129362
mk1772	3B	125.6960253
mk1773	3B	126.4200876
mk1774	3B	126.6100056
mk1775	3B	126.6100056
mk1776	3B	126.6100056
mk1777	3B	126.6100056
mk1778	3B	126.6100056
mk1779	3B	126.6100056
mk1780	3B	126.6100056
mk1781	3B	126.6100056
mk1782	3B	127.1026054
mk1783	3B	127.1026054
mk1785	3B	127.8147978
mk1786	3B	127.8741471
mk1788	3B	127.8741471
mk1789	3B	127.8741471
mk1790	3B	127.8741471
mk1791	3B	127.8741471
mk1792	3B	127.8741471
mk1793	3B	128.7999973
mk1794	3B	129.5003198
mk1795	3B	129.577474
mk1796	3B	129.577474
mk1797	3B	131.3698249
mk1798	3B	132.0879522
mk1799	3B	132.0879522
mk1800	3B	132.675511
mk1801	3B	132.9010386
mk1802	3B	132.9010386
mk1803	3B	133.1977854
mk1804	3B	133.797214
mk1805	3B	140.2781649
mk1806	3B	141.5660462
mk1807	3B	142.7530336
mk1808	3B	142.7767733
mk1809	3B	163.7389699
mk1811	3B	163.7389699
mk1812	3B	163.7389699
mk1813	3B	165.0862005
mk1814	3B	165.4066871
mk1815	3B	165.7509134
mk1816	3B	176.2854262
mk1817	3B	180.4873614
mk1818	3B	181.5141054
mk1819	3B	181.5141054
mk1820	3B	186.3748186
mk1821	3D3	4.657413798
mk1822	3D3	4.657413798
mk1824	3D3	11.41423075
mk1825	3D3	12.94292237
mk1826	3D3	13.46267752
mk1827	3D3	14.31874483
mk1828	3D3	15.20538597
mk1830	3D3	15.57227196
mk1831	3D3	15.66399345
mk1832	3D3	17.65129256
mk1833	3D3	20.69848452
mk1834	3D3	21.85009887
mk1835	4A	4.062321997
mk1836	4A	4.062321997
mk1837	4A	4.062321997
mk1838	4A	5.506897707
mk1839	4A	5.506897707
mk1841	4A	13.89419183
mk1842	4A	13.89419183
mk1843	4A	17.93900382
mk1844	4A	27.43818349
mk1845	4A	27.43818349
mk1846	4A	32.48106596
mk1847	4A	32.7612261
mk1848	4A	43.79253152
mk1849	4A	44.53670689
mk1850	4A	45.69236746
mk1851	4A	46.84802803
mk1852	4A	46.84802803
mk1853	4A	56.86375295
mk1855	4A	57.40656322
mk1856	4A	62.49322072
mk1857	4A	63.00101097
mk1858	4A	63.74518633
mk1859	4A	64.20920156
mk1860	4A	76.51873761
mk1861	4A	76.51873761
mk1862	4A	77.40299304
mk1863	4A	77.40299304
mk1864	4A	77.40299304
mk1865	4A	78.27849347
mk1866	4A	83.48772103
mk1867	4A	87.10353781
mk1868	4A	93.49469095
mk1869	4A	93.49469095
mk1870	4A	93.49469095
mk1871	4A	95.37701688
mk1872	4A	95.37701688
mk1873	4A	100.7088145
mk1874	4A	100.7088145
mk1875	4A	101.8732301
mk1876	4A	103.0288906
mk1877	4A	107.6340229
mk1878	4A	109.1661487
mk1879	4A	111.2060647
mk1880	4A	113.2372257
mk1881	4A	113.2372257
mk1882	4A	119.8560089
mk1883	4A	120.2674941
mk1884	4A	122.1848401
mk1885	4A	122.1848401
mk1886	4A	122.1848401
mk1887	4A	122.1848401
mk1888	4A	125.9407369
mk1889	4A	127.7442678
mk1890	4A	128.155753
mk1891	4A	129.2238635
mk1892	4A	133.2861855
mk1893	4A	133.2861855
mk1894	4A	133.2861855
mk1896	4A	134.0478709
mk1900	4A	134.0478709
mk1902	4A	134.0478709
mk1907	4A	134.9321263
mk1908	4A	134.9321263
mk1909	4A	134.9321263
mk1910	4A	134.9321263
mk1911	4A	135.4661816
mk1912	4A	135.7726067
mk1913	4A	135.7726067
mk1914	4A	136.219112
mk1916	4A	136.219112
mk1917	4A	136.219112
mk1918	4A	136.402967
mk1919	4A	137.2872225
mk1920	4A	137.2872225
mk1921	4A	137.2872225
mk1922	4A	137.2872225
mk1925	4A	137.2872225
mk1926	4A	137.7249727
mk1927	4A	137.7249727
mk1928	4A	137.7249727
mk1929	4A	138.1714779
mk1930	4A	138.6092281
mk1931	4A	139.0469783
mk1932	4A	140.0362938
mk1933	4A	140.9117943
mk1935	4A	141.3582995
mk1938	4A	141.3582995
mk1939	4A	141.3582995
mk1941	4A	141.7960497
mk1942	4A	141.7960497
mk1943	4A	143.7484157
mk1944	4A	143.9235157
mk1945	4A	144.1073708
mk1946	4A	144.1073708
mk1947	4A	144.1073708
mk1952	4A	145.8671267
mk1953	4A	146.7601371
mk1955	4A	147.3992524
mk1956	4A	147.3992524
mk1957	4A	147.3992524
mk1959	4A	147.3992524
mk1960	4A	147.3992524
mk1962	4A	148.2747529
mk1963	4A	148.7212581
mk1965	4A	149.5004535
mk1966	4A	149.5004535
mk1967	4A	149.5004535
mk1969	4A	149.5004535
mk1974	4A	150.0082437
mk1976	4A	150.0082437
mk1977	4A	150.4459939
mk1979	4A	151.3214944
mk1980	4A	151.3214944
mk1983	4A	151.3214944
mk1985	4A	151.3214944
mk1991	4A	152.564705
mk1993	4A	153.0112102
mk1995	4A	153.4489604
mk1996	4A	153.4489604
mk1997	4A	153.8867106
mk1999	4A	153.8867106
mk2000	4A	153.8867106
mk2001	4A	153.8867106
mk2003	4A	155.7865466
mk2004	4A	155.7865466
mk2005	4A	156.2330518
mk2007	4A	156.2330518
mk2008	4A	156.670802
mk2010	4A	156.670802
mk2013	4A	157.5375474
mk2015	4A	157.5375474
mk2016	4A	157.9840527
mk2018	4A	158.9208381
mk2020	4A	159.2097533
mk2024	4A	159.2097533
mk2025	4A	159.4986684
mk2027	4A	159.4986684
mk2030	4A	159.4986684
mk2034	4A	159.4986684
mk2035	4A	159.4986684
mk2038	4A	160.698104
mk2039	4A	160.9870191
mk2040	4A	161.7224395
mk2042	4A	162.6066949
mk2047	4A	162.6066949
mk2051	4A	163.4909504
mk2052	4A	164.6816309
mk2053	4A	166.4676518
mk2054	4A	167.1505422
mk2055	4A	167.1505422
mk2056	4A	167.1505422
mk2059	4A	167.1505422
mk2060	4A	167.1505422
mk2061	4A	168.4025078
mk2062	4A	171.8694895
mk2063	4A	171.8694895
mk2068	4A	171.8694895
mk2069	4A	171.8694895
mk2071	4A	173.1739851
mk2072	4A	174.0582406
mk2073	4A	174.4959908
mk2074	4A	175.8267514
mk2076	4A	176.912372
mk2077	4A	177.4289172
mk2078	4A	182.0077845
mk2079	4A	190.0536334
mk2080	4A	191.314354
mk2081	4A	192.3649545
mk2082	4A	192.3649545
mk2083	4A	194.1422204
mk2084	4A	198.8436577
mk2085	4A	208.8768927
mk2086	4A	211.1269288
mk2087	4B	0
mk2088	4B	1.19763457
mk2089	4B	10.92147552
mk2090	4B	14.799908
mk2092	4B	14.799908
mk2093	4B	14.799908
mk2094	4B	14.799908
mk2095	4B	16.37031624
mk2096	4B	16.74308992
mk2097	4B	20.63738511
mk2098	4B	22.34262639
mk2099	4B	25.6024132
mk2100	4B	25.99898093
mk2101	4B	26.39554867
mk2102	4B	26.39554867
mk2103	4B	27.1966155
mk2104	4B	37.85635631
mk2106	4B	39.18882392
mk2107	4B	43.29726569
mk2109	4B	43.29726569
mk2111	4B	44.153852
mk2112	4B	56.90747047
mk2114	4B	59.74689548
mk2115	4B	59.74689548
mk2116	4B	60.23863947
mk2117	4B	60.73831482
mk2118	4B	60.99211818
mk2119	4B	61.79318501
mk2120	4B	61.79318501
mk2121	4B	62.78460436
mk2122	4B	63.97430757
mk2123	4B	64.23604228
mk2124	4B	64.49777699
mk2125	4B	64.75951169
mk2126	4B	65.28298111
mk2127	4B	65.82231323
mk2128	4B	65.82231323
mk2129	4B	65.82231323
mk2130	4B	65.82231323
mk2131	4B	65.82231323
mk2135	4B	65.82231323
mk2136	4B	65.82231323
mk2137	4B	67.53548586
mk2140	4B	68.32862134
mk2142	4B	68.32862134
mk2143	4B	68.32862134
mk2144	4B	68.32862134
mk2146	4B	68.32862134
mk2147	4B	68.73312043
mk2149	4B	71.63599628
mk2150	4B	71.63599628
mk2151	4B	71.98497589
mk2153	4B	71.98497589
mk2155	4B	71.98497589
mk2156	4B	72.27050466
mk2158	4B	72.6670724
mk2159	4B	72.6670724
mk2162	4B	73.46813923
mk2163	4B	73.46813923
mk2165	4B	74.58646025
mk2166	4B	76.09341766
mk2167	4B	79.01215621
mk2168	4B	79.99564421
mk2169	4B	80.4873882
mk2170	4B	82.29573709
mk2171	4B	85.23033835
mk2172	4B	85.23033835
mk2174	4B	85.65070016
mk2175	4B	85.65070016
mk2176	4B	85.65070016
mk2178	4B	88.43460568
mk2180	4B	92.78098809
mk2181	4B	99.98265822
mk2182	4B	105.5742633
mk2183	4B	105.5742633
mk2184	4B	105.5742633
mk2185	4B	106.0342819
mk2186	4B	106.4467124
mk2187	4B	106.4467124
mk2188	4B	106.4467124
mk2189	4B	108.1519536
mk2190	4B	110.5868796
mk2191	4B	111.3482896
mk2192	4B	116.408494
mk2193	4B	118.8592826
mk2194	4B	120.36624
mk2195	4B	124.2605352
mk2197	4B	124.9426317
mk2198	4D	0.513627049
mk2199	4D	7.992036879
mk2200	4D	15.32663114
mk2201	4D	18.94256556
mk2202	4D	20.63753482
mk2203	4D	21.21279711
mk2204	4D	22.3633217
mk2205	4D	23.73984219
mk2206	4D	26.91405736
mk2207	4D	26.91405736
mk2208	4D	26.91405736
mk2209	4D	27.43795695
mk2210	4D	31.96814752
mk2211	4D	32.39959424
mk2212	4D	39.04592825
mk2213	4D	47.88031349
mk2214	4D	52.44132168
mk2215	4D	69.86355117
mk2216	5A	0.927632573
mk2217	5A	0.927632573
mk2218	5A	0.927632573
mk2219	5A	0.927632573
mk2220	5A	0.927632573
mk2221	5A	6.981234797
mk2222	5A	11.19556554
mk2223	5A	11.34750536
mk2224	5A	11.34750536
mk2225	5A	12.37109992
mk2226	5A	12.37109992
mk2227	5A	12.37109992
mk2228	5A	12.77094155
mk2229	5A	12.77094155
mk2230	5A	15.60182026
mk2232	5A	17.22517727
mk2233	5A	17.22517727
mk2234	5A	17.22517727
mk2235	5A	19.76817001
mk2237	5A	20.16801164
mk2238	5A	21.1916062
mk2239	5A	24.96611115
mk2240	5A	24.96611115
mk2241	5A	24.96611115
mk2242	5A	25.36595278
mk2243	5A	27.83697403
mk2244	5A	27.83697403
mk2245	5A	38.12090066
mk2246	5A	38.12090066
mk2247	5A	38.12090066
mk2248	5A	38.12090066
mk2249	5A	38.12090066
mk2250	5A	38.12090066
mk2251	5A	38.12090066
mk2252	5A	38.12090066
mk2253	5A	38.12090066
mk2254	5A	40.4399821
mk2255	5A	47.11733726
mk2256	5A	49.67632367
mk2257	5A	50.95581687
mk2258	5A	50.95581687
mk2259	5A	50.95581687
mk2264	5A	52.05937976
mk2265	5A	52.05937976
mk2266	5A	52.05937976
mk2267	5A	53.16294265
mk2268	5A	57.00142226
mk2269	5A	57.9450485
mk2270	5A	59.3205037
mk2271	5A	59.72034532
mk2272	5A	60.12818378
mk2273	5A	60.12818378
mk2274	5A	60.52802541
mk2275	5A	61.15177835
mk2276	5A	61.55161997
mk2277	5A	61.9754521
mk2279	5A	62.37529372
mk2280	5A	62.37529372
mk2281	5A	62.77513535
mk2284	5A	64.81432764
mk2285	5A	64.81432764
mk2286	5A	64.81432764
mk2287	5A	64.81432764
mk2288	5A	64.81432764
mk2289	5A	65.82192854
mk2290	5A	66.229767
mk2291	5A	66.229767
mk2292	5A	66.229767
mk2293	5A	66.229767
mk2294	5A	66.66959279
mk2295	5A	66.66959279
mk2296	5A	66.66959279
mk2297	5A	69.06864255
mk2298	5A	69.06864255
mk2299	5A	69.06864255
mk2300	5A	70.46009141
mk2302	5A	70.46009141
mk2303	5A	70.46009141
mk2304	5A	70.46009141
mk2305	5A	70.46009141
mk2307	5A	70.46009141
mk2308	5A	72.29936289
mk2310	5A	72.29936289
mk2311	5A	76.51369363
mk2313	5A	76.51369363
mk2314	5A	76.51369363
mk2315	5A	76.51369363
mk2316	5A	78.13705064
mk2317	5A	78.53689226
mk2318	5A	85.16626643
mk2319	5A	87.89318632
mk2320	5A	92.68328901
mk2321	5A	94.73047813
mk2322	5A	94.73047813
mk2323	5A	94.73047813
mk2324	5A	98.80886272
mk2325	5A	98.80886272
mk2326	5A	98.80886272
mk2327	5A	98.80886272
mk2328	5A	99.27267901
mk2329	5A	102.4074374
mk2330	5A	107.5014197
mk2331	5A	108.1811504
mk2332	5A	108.1811504
mk2333	5A	108.1811504
mk2335	5A	108.6369699
mk2336	5A	108.9008654
mk2337	5A	108.916859
mk2338	5A	109.3167007
mk2340	5A	110.1243808
mk2341	5A	110.1243808
mk2342	5A	111.1719658
mk2343	5A	112.547421
mk2344	5A	113.6989649
mk2345	5A	113.6989649
mk2346	5A	113.6989649
mk2347	5A	114.458664
mk2348	5A	114.458664
mk2349	5A	114.458664
mk2350	5A	114.458664
mk2352	5A	114.458664
mk2353	5A	114.8585056
mk2354	5A	115.2583472
mk2355	5A	116.0020527
mk2357	5A	116.8257264
mk2358	5A	117.2895427
mk2359	5A	118.2571594
mk2360	5A	118.8729155
mk2361	5A	120.7041902
mk2362	5A	121.1120286
mk2363	5A	122.719392
mk2364	5A	122.719392
mk2366	5A	122.719392
mk2368	5A	123.1192336
mk2375	5A	123.1192336
mk2377	5A	123.1192336
mk2378	5A	123.5190752
mk2379	5A	123.9189169
mk2382	5A	125.1744196
mk2384	5A	125.1744196
mk2386	5A	126.4219254
mk2387	5A	126.4219254
mk2388	5A	126.4219254
mk2389	5A	127.2455992
mk2390	5A	128.3251716
mk2391	5A	128.3251716
mk2392	5A	128.3251716
mk2393	5A	130.98012
mk2394	5A	130.98012
mk2395	5A	131.3799616
mk2396	5A	133.0113154
mk2397	5A	133.0113154
mk2398	5A	133.1712521
mk2399	5A	137.1696684
mk2400	5A	137.809415
mk2402	5A	137.809415
mk2403	5A	137.809415
mk2404	5A	137.809415
mk2405	5A	137.809415
mk2406	5A	137.809415
mk2408	5A	137.809415
mk2410	5A	140.672281
mk2412	5A	140.672281
mk2416	5A	142.2796443
mk2420	5A	142.2796443
mk2421	5A	144.3348303
mk2422	5A	144.7346719
mk2424	5A	146.3580289
mk2425	5A	146.3580289
mk2426	5A	146.7578706
mk2427	5A	148.7810692
mk2428	5A	149.1889077
mk2429	5A	149.1889077
mk2430	5A	150.0365719
mk2432	5A	150.0365719
mk2433	5A	150.0365719
mk2435	5A	150.0365719
mk2436	5A	150.0365719
mk2437	5A	150.0365719
mk2438	5A	150.0365719
mk2444	5A	150.0365719
mk2448	5A	150.0365719
mk2449	5A	150.4364135
mk2450	5A	150.8362552
mk2451	5A	150.8362552
mk2452	5A	151.2680841
mk2453	5A	151.2680841
mk2455	5A	152.1477357
mk2456	5A	152.1477357
mk2458	5A	152.1477357
mk2461	5A	152.1477357
mk2462	5A	152.1477357
mk2463	5A	152.1477357
mk2467	5A	152.3156692
mk2468	5A	152.3156692
mk2470	5A	152.5715678
mk2472	5A	153.4352257
mk2473	5A	153.4352257
mk2474	5A	153.4352257
mk2475	5A	154.0349882
mk2477	5A	159.440847
mk2478	5A	159.440847
mk2479	5A	159.440847
mk2480	5A	159.440847
mk2481	5A	159.440847
mk2482	5A	163.5272284
mk2483	5A	165.5904112
mk2484	5A	165.5904112
mk2485	5A	165.9902528
mk2487	5A	166.789936
mk2488	5A	167.1977745
mk2491	5A	168.3972994
mk2492	5A	168.8051378
mk2494	5A	169.2049795
mk2495	5A	169.2049795
mk2496	5A	172.4676871
mk2497	5A	175.1066419
mk2498	5A	179.8967446
mk2499	5A	179.8967446
mk2500	5A	182.7995948
mk2501	5A	182.7995948
mk2502	5A	182.7995948
mk2503	5A	183.1994364
mk2504	5A	184.8947649
mk2505	5A	184.8947649
mk2506	5A	190.9483671
mk2507	5A	190.9483671
mk2508	5A	190.9483671
mk2509	5A	190.9483671
mk2511	5A	190.9483671
mk2512	5A	190.9483671
mk2514	5A	193.0355404
mk2515	5A	193.0355404
mk2516	5A	193.0355404
mk2517	5A	193.0355404
mk2518	5A	193.0355404
mk2519	5A	193.5153504
mk2520	5A	193.5153504
mk2521	5A	194.9227929
mk2522	5B	0.399171821
mk2523	5B	0.399171821
mk2524	5B	0.399171821
mk2525	5B	0.399171821
mk2526	5B	0.399171821
mk2527	5B	2.961129142
mk2528	5B	2.961129142
mk2529	5B	2.961129142
mk2530	5B	8.135847472
mk2531	5B	8.310031539
mk2532	5B	8.310031539
mk2533	5B	8.310031539
mk2534	5B	8.310031539
mk2535	5B	8.57130764
mk2536	5B	12.30900741
mk2537	5B	12.67914856
mk2538	5B	14.5225966
mk2539	5B	14.5225966
mk2540	5B	18.49979947
mk2541	5B	21.10530281
mk2542	5B	21.8673581
mk2543	5B	22.27378759
mk2544	5B	22.89794717
mk2545	5B	23.26808831
mk2546	5B	25.08976335
mk2547	5B	25.08976335
mk2548	5B	25.08976335
mk2549	5B	25.81553029
mk2550	5B	31.02653697
mk2551	5B	31.75956158
mk2552	5B	32.86998501
mk2553	5B	33.10948811
mk2554	5B	33.10948811
mk2555	5B	39.00271571
mk2557	5B	39.00271571
mk2559	5B	39.00271571
mk2560	5B	39.83009003
mk2561	5B	42.44285104
mk2562	5B	43.27748303
mk2563	5B	45.19350777
mk2564	5B	47.84981479
mk2565	5B	48.34333632
mk2566	5B	48.34333632
mk2567	5B	50.27387639
mk2568	5B	54.22204858
mk2569	5B	54.42526333
mk2570	5B	54.42526333
mk2571	5B	54.42526333
mk2572	5B	54.42526333
mk2573	5B	54.42526333
mk2574	5B	55.33247201
mk2575	5B	56.35580341
mk2576	5B	57.91620234
mk2578	5B	57.91620234
mk2580	5B	58.80889569
mk2581	5B	58.80889569
mk2582	5B	58.80889569
mk2583	5B	58.80889569
mk2584	5B	58.80889569
mk2586	5B	58.96130674
mk2587	5B	62.66997584
mk2588	5B	64.44810486
mk2589	5B	65.42063257
mk2590	5B	65.98673079
mk2591	5B	69.08575565
mk2592	5B	69.08575565
mk2593	5B	70.1671484
mk2594	5B	71.11064543
mk2595	5B	71.11064543
mk2596	5B	71.11064543
mk2597	5B	72.1412345
mk2598	5B	72.51137564
mk2599	5B	73.8032408
mk2600	5B	74.0645169
mk2602	5B	74.0645169
mk2603	5B	74.46368872
mk2605	5B	77.14176876
mk2606	5B	78.77474439
mk2607	5B	80.99559124
mk2608	5B	81.41653607
mk2609	5B	82.20762204
mk2610	5B	82.6213092
mk2611	5B	82.6213092
mk2612	5B	83.10031539
mk2613	5B	84.44298424
mk2614	5B	86.06144453
mk2615	5B	86.06144453
mk2616	5B	86.06144453
mk2617	5B	86.06144453
mk2618	5B	88.993543
mk2619	5B	89.4435185
mk2620	5B	92.07805252
mk2621	5B	92.46996667
mk2622	5B	96.2657278
mk2623	5B	96.51248856
mk2624	5B	96.51248856
mk2625	5B	96.51248856
mk2626	5B	99.29217597
mk2628	5B	99.92359321
mk2629	5B	101.3896424
mk2630	5B	101.6291455
mk2633	5B	102.5363542
mk2634	5B	102.5363542
mk2635	5B	102.848434
mk2636	5B	104.6410784
mk2637	5B	105.1273422
mk2638	5B	107.021594
mk2639	5B	107.3844774
mk2640	5B	108.1247597
mk2641	5B	109.1626064
mk2642	5B	109.5254899
mk2643	5B	109.8883734
mk2644	5B	110.2585145
mk2645	5B	110.2585145
mk2651	5B	111.564895
mk2657	5B	111.564895
mk2658	5B	111.564895
mk2663	5B	111.564895
[truncated: 1,035 more rows]
