# Supplementary material for: From QTLs to Adaptation Landscapes: Using Genotype-To-Phenotype Models to Characterize G×E Over Time
Source: Front Plant Sci. 2019 Dec 4;10:1540. doi: 10.3389/fpls.2019.01540 (PMC6904366; doi:10.3389/fpls.2019.01540)
Supplement: Table S2 — Marker scores used to characterize the 199 wheat genotypes. [file DataSheet_2.csv]

g001	g002	g003	g004	g005	g006	g007	g008	g009	g010	g011	g012	g013	g014	g015	g016	g017	g018	g019	g020	g021	g022	g023	g024	g025	g026	g027	g028	g029	g030	g031	g032	g033	g034	g035	g036	g037	g038	g039	g040	g041	g042	g043	g044	g045	g046	g047	g048	g049	g050
mk0001	0	0	0	0	0	2	0	2	0	2	2	2	2	0	0	0	0	0	0	0	0	2	0	0	0	0	0	0	2	2	0	0	0	0	2	0	2	0	2	0	0	0	2	2	0	0	0	0	0
mk0002	0	0	0	0	0	2	0	2	0	2	2	2	2	0	0	0	0	0	0	0	0	2	0	0	0	0	0	0	2	2	0	0	0	0	2	0	2	0	2	0	0	0	2	2	0	0	0	0	0
mk0003	0	0	2	0	0	0	0	0	0	0	0	0	0	0	0	0	0	0	0	0	2	0	2	2	0	0	0	0	0	0	0	0	0	0	0	2	0	2	0	0	2	2	2	0	0	2	0	2	0
mk0004	0	0	0	0	0	0	0	0	0	0	0	0	0	2	0	0	0	0	0	0	0	0	0	2	0	0	0	0	0	0	0	0	0	0	0	0	0	0	0	0	0	0	0	0	2	0	0	0	0
mk0005	0	0	2	0	0	0	0	2	0	0	0	0	2	0	0	1	0	0	0	0	2	0	0	2	0	0	0	0	0	0	0	0	0	0	2	0	2	2	0	0	2	2	2	2	0	2	0	2	0
mk0006	0	0	0	2	0	0	0	0	0	0	0	0	0	2	0	0	0	0	0	0	0	0	0	2	0	0	0	0	0	0	0	0	0	0	0	0	0	0	2	0	0	0	0	2	2	0	2	0	0
mk0007	0	0	0	0	0	0	0	2	0	0	0	0	0	0	0	0	0	0	0	0	0	0	0	0	0	0	0	0	0	0	0	0	0	0	2	0	0	0	0	0	0	0	0	0	0	0	0	0	0
mk0008	0	0	0	0	0	0	0	0	0	0	0	0	0	0	0	0	0	0	0	0	0	0	0	2	0	0	0	0	0	0	0	0	0	0	0	0	0	0	0	0	0	0	0	0	0	0	0	0	0
mk0009	0	0	0	0	0	2	0	2	0	0	0	0	0	0	0	0	0	0	0	0	0	0	0	0	0	0	0	0	2	0	0	0	0	0	2	2	0	0	0	0	0	0	0	0	0	0	0	0	0
mk0010	0	0	0	0	0	0	0	0	0	0	0	0	0	0	0	0	0	0	0	0	0	0	0	2	0	0	0	0	0	2	0	0	0	0	0	0	0	0	0	0	0	0	0	0	0	0	0	0	0
mk0011	0	0	0	0	0	0	0	0	0	0	0	0	0	0	0	0	0	0	0	0	0	0	0	2	0	0	0	0	0	2	0	0	0	0	0	0	0	0	0	0	0	0	0	0	0	0	0	0	0
mk0012	2	2	0	2	2	0	0	0	2	0	2	0	0	0	2	0	2	0	0	2	0	0	0	0	2	0	2	0	0	0	0	2	2	2	0	0	0	0	0	2	0	0	2	0	0	0	0	0	2
mk0013	2	2	0	2	2	0	2	0	2	0	2	0	0	0	2	0	2	2	0	2	0	0	0	2	2	2	2	2	0	2	0	2	2	2	0	0	0	0	0	2	0	0	2	2	0	0	0	0	2
mk0014	0	0	0	0	0	2	0	2	0	0	0	0	0	0	0	0	0	2	0	0	0	0	0	2	0	0	0	0	2	2	0	0	0	0	2	0	0	0	2	0	0	0	0	0	0	0	2	0	0
mk0015	0	0	2	0	0	0	2	2	1	0	0	2	2	2	0	0	2	2	2	0	0	2	2	2	2	2	0	2	0	0	2	0	2	0	2	2	2	2	0	2	2	2	0	2	2	2	0	2	0
mk0016	0	0	2	0	0	0	2	2	0	0	0	2	2	2	0	0	2	2	2	0	0	2	2	2	2	2	0	2	0	0	2	0	2	0	2	2	2	2	0	2	2	2	0	2	2	2	0	2	0
mk0017	0	0	0	0	0	0	0	2	1	0	0	0	2	2	0	0	2	2	0	0	0	2	0	2	0	0	0	2	0	0	2	0	0	0	0	2	2	2	0	0	2	2	0	0	2	0	0	2	0
mk0018	0	0	0	0	0	0	0	2	0	0	0	0	2	2	0	0	2	2	0	0	0	2	0	2	0	0	0	2	0	0	2	0	0	0	0	2	2	2	0	0	2	2	0	0	2	0	0	2	0
mk0019	0	0	0	0	0	0	0	2	0	0	0	0	2	2	0	0	2	2	0	0	0	2	0	2	0	0	0	2	0	0	2	0	0	0	0	2	2	2	0	0	2	2	0	0	2	0	0	2	0
mk0020	2	2	0	2	2	0	0	0	2	2	2	0	0	2	2	0	0	0	0	2	0	0	0	0	0	0	2	0	0	0	2	2	0	2	0	2	0	2	0	0	0	2	2	0	2	0	0	2	2
mk0021	0	0	0	0	0	0	0	2	0	0	0	0	0	0	0	0	2	0	0	0	2	0	0	2	2	0	0	0	0	2	0	0	0	0	2	0	0	0	2	0	0	0	0	0	0	0	2	0	0
mk0022	0	0	2	0	0	2	2	0	0	0	0	0	0	0	0	0	0	2	2	0	0	0	2	0	2	2	0	2	2	0	0	0	2	0	2	0	0	0	2	2	0	0	0	2	0	2	2	0	0
mk0023	0	0	2	0	0	2	2	0	0	0	0	0	0	0	0	0	0	2	2	0	0	0	2	0	2	2	0	2	2	0	0	0	2	0	2	0	0	0	2	2	0	0	0	2	0	2	2	0	0
mk0024	0	0	2	0	0	0	0	2	0	0	0	2	0	2	0	2	2	0	0	0	2	2	0	2	2	2	0	0	0	2	2	0	0	0	2	0	2	2	0	0	2	2	2	2	2	0	0	0	0
mk0026	0	0	0	0	0	2	2	0	0	0	0	0	0	0	0	0	0	2	2	2	0	0	2	0	0	0	0	2	2	0	0	0	2	0	0	2	0	0	0	2	0	0	0	0	0	2	0	2	0
mk0027	0	0	0	0	0	2	2	0	0	0	0	0	0	0	0	0	0	2	2	0	0	0	2	0	0	0	0	2	2	0	0	0	2	0	0	0	0	0	0	2	0	0	0	0	0	2	0	2	0
mk0028	0	0	0	0	0	2	2	0	0	0	0	0	0	0	0	0	0	2	2	2	0	0	2	0	0	0	0	2	2	0	0	0	2	0	0	2	0	0	0	2	0	0	0	0	0	2	0	2	0
mk0029	0	0	0	0	0	2	2	0	0	0	0	0	0	0	0	0	0	2	2	2	0	0	2	0	0	0	0	2	2	0	0	0	2	0	0	2	0	0	0	2	0	0	0	0	0	2	0	2	0
mk0030	2	2	0	2	2	0	0	0	2	2	2	0	2	0	2	0	0	0	0	0	0	0	0	0	0	0	2	0	0	0	0	2	0	2	0	0	0	0	2	0	0	0	0	0	0	0	2	0	2
mk0031	0	0	0	0	0	2	2	0	0	0	0	0	0	0	0	0	0	2	2	2	0	0	2	0	0	0	0	2	2	0	0	0	2	0	0	2	0	0	0	2	0	0	0	0	0	2	0	2	0
mk0032	0	0	0	0	0	2	2	0	0	0	0	0	0	0	0	0	0	2	0	0	0	0	2	0	2	0	0	0	2	0	0	0	0	0	2	0	0	0	2	0	0	0	0	2	0	2	2	0	0
mk0033	2	2	0	2	2	0	0	0	2	2	2	0	2	0	2	0	0	0	0	2	0	0	0	0	0	0	2	0	0	0	0	2	2	2	0	2	0	0	2	2	0	0	0	0	0	0	2	0	2
mk0034	0	0	0	0	0	0	2	0	0	0	0	0	0	0	0	0	0	2	0	0	0	0	2	0	2	0	0	0	0	0	0	0	0	0	2	0	0	0	0	0	0	0	0	2	0	2	0	0	0
mk0035	0	0	0	0	0	0	2	0	0	0	0	0	0	0	0	0	0	2	0	0	0	0	2	0	2	0	0	0	0	0	0	0	0	0	2	0	0	0	0	0	0	0	0	2	0	2	0	0	0
mk0036	0	0	0	0	0	0	2	0	0	0	0	0	0	0	0	0	0	2	0	0	0	0	2	0	2	0	0	0	0	0	0	0	0	0	2	0	0	0	0	0	0	0	0	2	0	2	0	0	0
mk0037	0	0	0	0	0	0	2	0	0	0	0	0	0	0	0	0	0	2	0	0	0	0	2	0	2	0	0	0	0	0	0	0	0	0	2	0	0	0	0	0	0	0	0	2	0	2	0	0	0
mk0038	0	0	0	0	0	0	2	0	0	0	0	0	0	0	0	0	0	2	0	0	0	0	2	0	2	0	0	0	0	0	0	0	0	0	2	0	0	0	0	0	0	0	0	2	0	2	0	0	0
mk0040	0	0	0	0	0	0	2	0	0	0	0	0	0	0	0	0	0	2	0	0	0	0	2	0	2	0	0	0	0	0	0	0	0	0	2	0	0	0	0	0	0	0	0	2	0	2	0	0	0
mk0042	0	0	0	0	0	0	2	0	0	0	0	0	0	0	0	0	0	2	0	0	0	0	2	0	2	0	0	0	0	0	0	0	0	0	2	0	0	0	0	0	0	0	0	2	0	2	0	0	0
mk0044	0	0	0	0	0	0	0	0	0	0	0	0	0	0	0	0	0	0	0	0	2	0	0	0	2	0	0	0	0	0	0	0	0	0	2	0	0	0	0	0	0	0	0	2	0	0	0	0	0
mk0046	0	0	0	0	0	0	2	0	0	0	0	0	0	0	0	0	0	2	0	0	2	0	2	0	2	0	0	0	0	0	0	0	0	0	2	0	0	0	0	0	0	0	0	2	0	2	0	0	0
mk0052	0	0	0	0	0	0	0	0	0	0	0	0	0	0	0	0	0	0	0	0	2	0	0	0	2	0	0	0	0	0	0	0	0	0	2	0	0	0	0	0	0	0	0	2	0	0	0	0	0
mk0061	0	0	0	0	0	0	0	0	0	0	0	0	0	0	0	0	0	0	0	0	2	0	0	0	2	0	0	0	0	0	0	0	0	0	2	0	0	0	0	0	0	0	0	2	0	0	0	0	0
mk0088	0	0	0	0	0	0	0	0	0	0	0	0	0	0	0	0	0	0	0	0	2	0	0	0	2	0	0	0	0	0	0	0	0	0	2	0	0	0	0	0	0	0	0	2	0	0	0	0	0
mk0090	0	0	0	2	0	0	0	0	0	0	0	0	0	0	2	2	0	0	0	0	2	0	0	0	2	2	0	0	0	0	0	0	2	2	2	0	2	2	0	0	2	2	0	2	0	0	0	0	0
mk0094	0	0	0	0	0	2	2	0	0	0	0	0	0	0	0	0	0	2	2	2	2	0	2	0	0	0	0	2	2	0	0	0	2	0	0	2	0	0	0	2	0	0	0	0	0	2	0	2	0
mk0095	0	0	0	0	0	2	2	0	0	0	0	0	0	0	0	0	0	2	2	2	2	0	2	0	0	0	0	2	2	0	0	0	2	0	0	2	0	0	0	2	0	0	0	0	0	2	0	2	0
mk0096	0	0	0	0	0	0	2	0	0	0	0	0	0	0	0	0	0	2	0	0	2	0	2	0	2	0	0	0	0	0	0	0	0	0	2	0	0	0	0	0	0	0	0	2	0	2	0	0	0
mk0108	0	0	0	0	0	0	2	0	0	0	0	0	2	0	0	0	0	2	0	0	0	0	2	0	2	0	0	0	0	0	0	0	0	0	2	0	0	0	0	0	0	0	0	2	0	2	0	0	0
mk0110	0	0	0	0	0	0	0	0	0	0	0	0	0	0	0	0	0	0	0	0	0	0	0	0	2	0	0	0	0	0	0	0	0	0	2	0	0	0	0	0	0	0	0	2	0	0	0	0	0
mk0111	0	0	0	0	0	0	0	0	0	0	0	0	0	0	0	0	0	0	0	0	0	0	0	0	2	0	0	0	0	0	0	0	0	0	2	0	0	0	0	0	0	0	0	2	0	0	0	0	0
mk0116	2	2	0	2	2	0	0	0	2	2	2	0	2	0	2	0	0	0	0	2	0	0	0	0	2	0	2	0	0	0	0	2	0	2	2	2	0	0	2	0	0	0	0	2	0	0	2	0	2
mk0117	2	2	0	2	2	0	0	0	2	2	2	0	2	0	2	0	0	0	0	2	2	0	0	0	2	0	2	0	0	0	0	2	0	2	2	2	0	0	2	0	0	0	0	2	0	0	2	0	2
mk0118	0	0	0	0	0	2	2	0	0	0	0	0	0	0	0	0	0	2	2	2	0	0	2	0	2	0	0	2	2	0	0	0	2	0	2	2	0	0	0	2	0	0	0	2	0	2	0	2	0
mk0120	0	0	0	0	0	0	0	0	0	0	0	0	0	0	0	0	0	0	0	0	0	0	0	0	2	0	0	0	0	0	0	0	0	0	2	0	0	0	0	0	0	0	0	2	0	0	0	0	0
mk0122	0	0	0	0	0	2	2	0	0	0	0	0	0	0	0	0	0	2	2	2	0	0	2	0	2	0	0	2	2	0	0	0	2	0	2	2	0	0	0	2	0	0	0	2	0	2	0	2	0
mk0123	0	0	0	0	0	2	2	0	0	0	0	0	0	0	0	0	0	2	2	2	0	0	2	0	2	0	0	2	2	0	0	0	2	0	2	2	0	0	0	2	0	0	0	2	0	2	0	2	0
mk0124	0	0	0	0	0	2	2	0	0	0	0	0	0	0	0	0	0	2	2	2	0	0	2	0	2	0	0	2	2	0	0	0	2	0	2	2	0	0	0	2	0	0	0	2	0	2	0	2	0
mk0126	0	0	0	0	0	2	2	0	0	0	0	0	0	0	0	0	0	2	2	2	0	0	2	0	2	0	0	2	2	0	0	0	2	0	2	2	0	0	0	2	0	0	0	2	0	2	0	2	0
mk0127	0	0	0	0	0	2	2	0	0	0	0	0	0	0	0	0	0	2	2	2	0	0	2	0	2	0	0	2	2	0	0	0	2	0	2	2	0	0	0	2	0	0	0	2	0	2	0	2	0
mk0128	0	0	0	0	2	2	2	0	0	0	0	0	0	0	0	0	0	2	2	2	0	0	2	0	2	0	0	2	2	0	0	0	2	0	2	2	0	0	2	2	0	0	0	2	0	2	2	2	0
mk0129	0	0	0	0	2	2	2	0	0	0	0	0	0	0	0	0	0	2	2	2	0	0	2	0	2	0	0	2	2	0	0	0	2	0	2	2	0	0	2	2	0	0	0	2	0	2	2	2	0
mk0131	0	0	0	0	2	2	2	0	0	0	0	0	0	0	0	0	0	2	2	2	0	0	2	0	0	0	0	2	2	0	0	0	2	0	0	2	0	0	0	2	0	0	0	0	0	2	0	2	0
mk0133	0	0	0	0	2	2	2	0	0	0	0	0	0	0	0	0	0	2	2	2	0	0	2	0	0	0	0	2	2	0	0	0	2	0	0	2	0	0	0	2	0	0	0	0	0	2	0	2	0
mk0134	0	0	0	0	2	2	2	0	0	0	0	0	0	0	0	0	0	2	2	2	0	0	2	0	2	0	0	2	2	0	0	0	2	0	2	2	0	0	2	2	0	0	0	2	0	2	2	2	0
mk0135	0	0	0	0	2	2	2	0	0	0	0	0	0	0	0	0	0	2	2	2	0	0	2	0	0	0	0	2	2	0	0	0	2	0	0	2	0	0	0	2	0	0	0	0	0	2	0	2	0
mk0136	0	0	0	0	2	2	2	0	0	0	0	0	0	0	0	0	0	2	2	2	0	0	2	0	0	0	0	2	2	0	0	0	2	0	0	2	0	0	0	2	0	0	0	0	0	2	0	2	0
mk0137	0	0	0	0	2	2	2	0	0	0	0	0	0	0	0	0	0	2	2	2	0	0	2	0	0	0	0	2	2	0	0	0	2	0	0	2	0	0	0	2	0	0	0	0	0	2	0	2	0
mk0143	0	0	0	0	2	2	2	0	0	0	0	0	0	0	0	0	0	2	2	2	0	0	2	0	2	0	0	2	2	0	0	0	2	0	2	2	0	0	2	2	0	0	0	2	0	2	2	2	0
mk0145	0	0	0	0	2	2	2	0	0	0	0	0	0	0	0	0	0	2	2	2	0	0	2	0	0	0	0	2	2	0	0	0	2	0	0	2	0	0	0	2	0	0	0	0	0	2	0	2	0
mk0148	0	0	0	0	2	2	2	0	0	0	0	0	0	0	0	0	0	2	2	2	0	0	2	0	0	0	0	2	2	0	0	0	2	0	0	2	0	0	0	2	0	0	0	0	0	2	0	2	0
mk0149	0	0	0	0	2	2	2	0	0	0	0	0	0	0	0	0	0	2	2	2	0	0	2	0	0	0	0	2	2	0	0	0	2	0	0	2	0	0	0	2	0	0	0	0	0	2	0	2	0
mk0152	0	0	0	0	2	2	2	0	0	0	0	0	0	0	0	0	0	2	2	2	2	0	2	0	2	0	0	2	2	0	0	0	2	0	2	2	0	0	2	2	0	0	0	2	0	2	2	2	0
mk0153	0	0	0	0	0	2	2	0	0	0	0	0	0	0	0	0	0	2	2	2	0	0	2	0	0	0	0	2	2	0	0	0	2	0	0	2	0	0	0	2	0	0	0	0	0	2	0	2	0
mk0154	0	0	0	0	0	2	2	0	0	0	0	0	0	0	0	0	0	2	2	2	0	0	2	0	0	0	0	2	2	0	0	0	2	0	0	2	0	0	0	2	0	0	0	0	0	2	0	2	0
mk0155	0	0	0	0	0	2	2	0	0	0	0	0	0	0	0	0	0	2	2	2	0	0	2	0	0	0	0	2	2	0	0	0	2	0	0	2	0	0	0	2	0	0	0	0	0	2	0	2	0
mk0156	0	0	0	0	0	2	2	0	0	0	0	0	0	0	0	0	0	2	2	2	0	0	2	0	0	0	0	2	2	0	0	0	2	0	0	2	0	0	0	2	0	0	0	0	0	2	0	2	0
mk0158	0	0	0	0	0	2	2	0	0	0	0	0	0	0	0	0	0	2	2	2	0	0	2	0	0	0	0	2	2	0	0	0	2	0	0	2	0	0	0	2	0	0	0	0	0	2	0	2	0
mk0160	2	2	0	2	0	0	0	0	2	2	2	0	2	0	2	0	0	0	0	0	0	0	0	0	0	0	2	0	0	0	0	2	0	2	0	0	0	0	0	0	0	0	0	0	0	0	0	0	2
mk0161	2	2	0	2	0	0	0	0	2	2	2	0	2	0	2	0	0	0	0	0	0	0	0	0	0	0	2	0	0	0	0	2	0	2	0	0	0	0	0	0	0	0	0	0	0	0	0	0	2
mk0163	0	0	2	0	0	0	0	2	0	0	0	2	0	2	0	2	2	0	0	0	0	2	0	2	0	2	0	0	0	2	2	0	0	0	0	0	2	2	0	0	2	2	2	0	2	0	0	2	0
mk0164	0	0	0	2	2	2	0	0	0	0	0	0	2	0	0	0	0	0	2	2	2	0	0	0	0	0	0	2	2	0	0	0	2	0	0	2	0	0	2	2	0	0	0	0	0	0	2	0	0
mk0165	0	0	0	2	2	2	0	0	0	0	0	0	2	0	0	0	0	0	2	2	2	0	0	0	0	0	0	2	2	0	0	0	2	0	0	2	0	0	2	2	0	0	0	0	0	0	2	0	0
mk0166	0	0	0	2	2	2	0	0	0	0	0	0	2	0	0	0	0	0	2	2	2	0	0	0	0	0	0	2	2	0	0	0	2	0	0	2	0	0	2	2	0	0	0	0	0	0	2	0	0
mk0168	0	0	0	2	0	0	0	0	0	0	0	0	2	0	0	0	0	0	0	0	2	0	0	0	0	0	0	0	0	0	0	0	0	0	0	0	0	0	2	0	0	0	0	0	0	0	2	0	0
mk0170	0	0	0	2	0	0	0	0	0	0	0	0	2	0	0	0	0	0	0	0	0	0	0	0	2	0	0	0	0	2	0	0	0	0	2	0	0	0	2	0	0	0	0	0	0	0	2	0	0
mk0171	0	0	0	2	0	0	2	0	0	0	0	0	2	0	0	0	0	2	0	0	2	0	2	0	2	0	0	2	0	2	0	0	0	0	2	0	0	0	2	0	0	0	0	2	0	2	2	0	0
mk0172	0	0	0	2	0	0	2	0	0	0	0	0	2	0	0	0	0	2	0	0	2	0	2	0	2	0	0	2	0	2	0	0	0	0	2	0	0	0	2	0	0	0	0	2	0	2	2	0	0
mk0174	0	0	2	2	0	0	2	0	0	0	0	0	2	0	0	0	0	2	0	0	2	0	2	0	2	2	0	2	0	2	0	0	0	0	2	0	0	0	2	0	0	0	0	2	0	2	2	0	0
mk0175	0	0	2	2	0	0	2	0	0	0	0	0	2	0	0	0	0	2	0	0	2	0	2	0	2	2	0	2	0	2	0	0	0	0	2	0	0	0	2	0	0	0	0	2	0	2	2	0	0
mk0176	0	0	0	0	0	0	0	2	0	0	0	1	0	0	0	2	2	0	0	0	0	2	0	2	0	0	0	0	0	0	0	0	0	0	0	0	2	2	0	0	2	2	2	0	2	0	0	2	0
mk0177	0	0	0	0	0	0	0	2	0	0	0	2	0	0	0	2	2	0	0	0	0	2	0	2	0	0	0	0	0	0	0	0	0	0	0	0	2	2	0	0	2	2	2	0	2	0	0	2	0
mk0178	0	0	0	0	0	0	0	2	0	2	0	0	0	2	0	2	2	0	0	0	0	2	0	2	0	0	0	0	0	0	0	0	0	0	0	0	2	2	0	0	2	2	2	0	2	0	0	2	0
mk0179	0	0	0	0	0	0	0	2	0	0	0	0	0	0	0	2	2	0	0	0	0	2	0	2	0	0	0	0	0	0	0	0	0	0	0	0	2	2	0	0	2	2	2	0	2	0	0	2	0
mk0182	0	0	2	2	0	0	2	0	0	0	0	0	2	0	0	0	0	2	0	0	0	0	2	0	2	0	0	2	0	2	0	0	0	0	2	0	0	0	2	0	0	0	0	2	0	2	2	0	0
mk0183	0	0	2	2	0	0	2	0	0	0	0	0	2	0	0	0	0	2	0	0	0	0	2	0	2	0	0	2	0	2	0	0	0	0	2	0	0	0	2	0	0	0	0	2	0	2	2	0	0
mk0184	0	0	0	2	0	0	0	0	0	0	0	0	2	0	0	0	0	0	0	0	0	0	0	0	2	0	0	0	0	2	0	0	0	0	2	0	0	0	2	0	0	0	0	0	0	0	2	0	0
mk0185	0	0	2	2	0	0	2	0	0	0	0	0	2	0	0	0	0	2	0	0	0	0	2	0	2	0	0	2	0	2	0	0	0	0	2	0	0	0	2	0	0	0	0	2	0	2	2	0	0
mk0186	0	0	2	0	0	0	2	0	0	0	0	0	0	0	0	0	0	2	0	0	0	0	2	0	0	0	0	2	0	0	0	0	0	0	0	0	0	0	0	0	0	0	0	1	0	2	0	0	0
mk0187	0	0	2	2	0	0	2	0	0	0	0	0	2	0	0	0	0	2	0	0	2	0	2	0	2	0	0	2	0	2	0	0	0	0	2	0	0	0	2	0	0	0	0	2	0	2	2	0	0
mk0188	0	0	2	0	0	0	2	0	0	0	0	0	0	0	0	0	0	2	0	0	0	0	2	0	0	0	0	2	0	0	0	0	0	0	0	0	0	0	0	0	0	0	0	2	0	2	0	0	0
mk0190	0	0	2	0	0	0	2	0	0	0	0	0	0	0	0	0	0	2	0	0	0	0	2	0	0	0	0	2	0	0	0	0	0	0	0	0	0	0	0	0	0	0	0	2	0	2	0	0	0
mk0191	0	0	0	2	0	0	0	0	0	0	0	0	2	0	0	0	0	0	0	0	0	0	0	0	2	0	0	0	0	2	0	0	0	0	2	0	0	0	2	0	0	0	0	0	0	0	2	0	0
mk0192	0	0	2	2	0	0	2	0	0	0	0	0	2	0	0	0	0	2	0	0	0	0	2	0	2	0	0	2	0	2	0	0	0	0	2	0	0	0	2	0	0	0	0	2	0	2	2	0	0
mk0193	0	0	2	2	0	0	2	0	0	0	0	0	2	0	0	0	0	2	0	0	0	0	2	0	2	0	0	2	0	2	0	0	0	0	2	0	0	0	2	0	0	0	0	2	0	2	2	0	0
mk0194	0	0	2	2	0	0	2	0	0	0	0	0	2	0	0	0	0	2	0	0	0	0	2	0	2	0	0	2	0	2	0	0	0	0	2	0	0	0	2	0	0	0	0	2	0	2	2	0	0
mk0195	0	0	2	2	0	0	2	0	0	0	0	0	2	0	0	0	0	2	0	0	0	0	2	0	2	2	0	2	0	2	0	0	0	0	2	0	0	0	2	0	0	0	0	2	0	2	2	0	0
mk0197	0	0	0	0	0	0	0	2	0	0	0	0	0	2	0	2	2	0	0	0	2	2	0	2	2	0	0	0	0	0	0	0	0	0	2	0	2	2	0	0	2	2	2	0	2	0	0	2	0
mk0198	0	0	2	2	0	0	2	0	0	0	0	0	2	0	0	0	0	2	0	0	0	0	2	0	2	2	0	2	0	2	0	0	0	0	2	0	0	0	2	0	0	0	0	2	0	2	2	0	0
mk0199	0	0	0	0	0	0	0	2	0	2	0	2	2	2	0	2	2	0	2	0	0	0	0	0	0	2	0	0	0	2	0	0	0	0	0	0	2	2	2	0	2	2	2	0	2	0	2	2	0
mk0200	0	0	0	0	0	0	0	0	0	0	0	0	0	0	0	0	0	0	0	0	0	0	0	0	0	0	0	0	0	0	0	0	0	0	0	0	0	0	0	0	0	0	0	0	0	0	0	0	0
mk0201	0	0	0	0	0	0	0	2	0	2	0	2	0	2	0	2	2	0	0	0	0	0	0	0	0	2	0	0	0	2	0	0	0	0	0	0	2	2	2	0	2	2	2	0	2	0	2	2	0
mk0202	0	0	0	0	0	0	0	2	0	2	0	1	0	2	0	2	2	0	0	0	0	0	0	0	0	2	0	0	0	2	0	0	0	0	0	0	2	2	2	0	2	2	2	0	2	0	2	2	0
mk0203	2	2	0	0	2	0	0	0	0	0	2	0	0	2	0	0	0	0	0	2	0	0	0	0	0	2	2	0	0	2	0	2	0	2	0	0	0	0	0	0	0	0	0	0	0	0	0	0	2
mk0205	0	0	0	0	0	0	0	2	0	2	0	2	0	0	0	2	2	0	2	0	2	0	0	0	0	0	0	0	0	0	0	0	0	0	0	0	2	2	0	0	2	2	2	0	2	0	0	2	0
mk0206	2	2	0	0	2	0	0	0	2	0	2	1	2	0	2	0	0	0	0	2	0	0	0	0	0	0	2	0	0	0	2	2	2	2	0	2	0	0	2	2	0	0	0	0	0	0	2	0	2
mk0207	2	2	0	0	2	0	0	0	2	0	2	1	2	2	2	0	0	0	2	2	0	0	0	0	0	2	2	0	0	0	2	2	2	2	0	2	0	0	2	2	0	0	0	0	0	0	2	0	2
mk0208	0	0	2	2	0	2	2	0	0	0	0	0	0	2	0	0	0	2	0	0	0	2	2	2	2	2	0	2	2	0	0	0	0	0	2	0	0	0	0	0	0	0	0	2	0	2	0	0	0
mk0209	0	0	2	2	0	2	2	0	0	1	0	0	0	2	0	0	0	2	0	0	0	2	2	2	2	2	0	2	2	2	0	0	0	0	2	0	0	0	0	0	0	0	0	2	0	2	0	0	0
mk0210	0	0	0	0	0	0	0	0	2	0	0	0	2	0	2	0	0	0	2	0	2	0	0	0	0	0	0	0	0	2	2	0	2	0	0	2	0	0	2	2	0	0	0	0	0	0	2	0	0
mk0211	2	2	0	0	2	0	0	2	0	2	2	2	0	0	0	2	2	0	0	2	0	0	0	0	2	0	2	0	0	0	0	2	0	2	2	0	2	2	0	0	2	2	2	0	2	0	0	2	2
mk0212	2	2	0	0	2	0	0	2	0	2	2	2	0	0	0	2	2	0	2	2	2	0	0	2	2	0	2	0	0	0	0	2	0	2	2	0	2	2	0	0	2	2	2	0	2	0	0	2	2
mk0213	0	0	0	0	0	0	0	0	0	0	0	0	0	0	0	0	0	0	2	0	2	0	0	2	0	0	0	0	0	0	0	0	0	0	0	0	0	0	0	0	0	0	0	0	0	0	0	0	0
mk0214	0	0	0	0	0	0	0	0	2	0	0	0	2	2	2	0	0	0	2	0	2	0	0	2	0	2	0	0	0	2	2	0	2	0	0	2	0	0	2	2	0	0	0	0	0	0	2	0	0
mk0215	0	0	0	0	0	0	0	0	2	0	0	0	2	2	2	0	0	0	2	0	2	0	0	2	0	2	0	0	0	2	2	0	2	0	0	2	0	0	2	2	0	0	0	0	0	0	2	0	0
mk0216	0	0	0	0	0	0	0	0	2	0	0	0	2	0	2	0	0	0	0	0	2	0	0	2	2	0	0	0	0	2	2	0	2	0	2	2	0	0	0	2	0	0	0	0	0	0	0	0	0
mk0217	0	0	2	2	0	2	2	0	0	0	0	0	0	2	0	0	0	2	0	0	0	2	2	0	2	2	0	2	2	2	0	0	0	0	2	0	0	0	2	0	0	0	0	2	0	2	2	0	0
mk0218	2	2	0	0	2	0	0	2	0	0	0	2	0	0	0	2	2	0	2	2	2	0	0	2	2	0	2	0	0	0	0	2	0	2	2	0	2	2	0	0	2	2	2	0	2	0	0	2	2
mk0219	2	2	0	0	2	0	0	2	0	0	0	2	0	0	0	2	2	0	2	2	2	0	0	2	2	0	2	0	0	0	0	2	0	2	2	0	2	2	0	0	2	2	2	0	2	0	0	2	2
mk0220	2	2	0	0	2	0	0	2	0	0	0	2	0	0	0	2	2	0	2	2	2	0	0	2	2	0	2	0	0	0	0	2	0	2	2	0	2	2	0	0	2	2	2	0	2	0	0	2	2
mk0221	0	0	0	0	0	2	2	0	2	0	0	0	2	2	2	0	0	2	0	0	0	0	0	0	0	2	0	2	2	2	2	0	2	0	0	2	0	0	2	2	0	0	0	2	0	0	2	0	0
mk0223	0	0	0	0	0	0	0	0	2	0	0	0	2	0	2	0	0	0	0	0	0	0	0	0	0	0	0	0	0	0	2	0	2	0	0	2	0	0	0	2	0	0	0	0	0	0	0	0	0
mk0224	0	0	0	0	0	2	2	0	0	0	0	0	0	2	0	0	0	2	0	0	0	0	0	0	0	2	0	2	2	2	0	0	0	0	0	0	0	0	0	0	0	0	0	2	0	0	0	0	0
mk0225	0	0	0	0	2	0	0	2	2	1	0	2	2	0	2	2	0	0	2	0	0	0	0	0	0	0	0	0	0	0	2	0	2	0	0	2	2	2	0	2	2	2	2	0	2	0	0	2	0
mk0226	0	0	0	0	0	2	2	0	0	0	0	0	0	2	0	0	0	2	0	0	0	0	0	0	0	2	0	2	2	2	0	0	0	0	0	0	0	0	0	0	0	0	0	2	0	0	0	0	0
mk0227	2	2	0	0	0	2	2	0	0	0	2	0	0	2	0	0	2	2	0	2	0	0	0	2	0	2	2	2	2	2	0	2	0	2	0	0	0	0	0	0	0	0	0	2	0	0	0	0	2
mk0228	2	2	0	0	2	0	0	2	0	2	0	2	0	0	2	2	0	0	0	0	0	0	0	0	2	0	2	0	0	0	2	2	2	0	2	2	2	2	0	2	2	2	2	0	2	0	0	2	2
mk0229	0	0	2	2	0	2	2	0	0	0	0	0	0	2	0	0	0	2	0	0	0	2	2	2	0	2	0	2	2	0	0	0	0	0	0	0	0	0	0	0	0	0	0	2	0	2	0	0	0
mk0230	0	0	2	2	0	2	2	0	0	0	0	0	0	2	0	0	0	2	0	0	0	2	2	2	0	2	0	2	2	0	0	0	0	0	0	0	0	0	0	0	0	0	0	2	0	2	0	0	0
mk0231	0	0	2	2	0	2	2	0	2	0	2	0	2	2	0	0	0	2	2	2	2	2	2	2	0	2	0	2	2	2	0	0	0	2	0	0	0	0	2	0	0	0	0	2	0	2	2	0	0
mk0232	0	0	2	2	0	2	2	0	0	0	2	0	2	2	0	0	2	2	0	0	2	2	2	2	0	2	0	2	2	2	0	0	0	0	0	0	0	0	0	0	0	0	0	2	0	2	0	0	0
mk0234	0	0	2	2	0	2	2	0	0	0	2	0	2	2	0	0	2	2	0	2	2	2	2	2	0	2	0	2	2	2	0	0	0	2	0	0	0	0	2	0	0	0	0	2	0	2	2	0	0
mk0235	0	0	2	2	0	2	2	0	0	1	2	0	2	2	0	0	0	2	0	0	2	2	2	2	0	2	0	2	2	2	0	0	0	0	0	0	0	0	0	0	0	0	0	2	0	2	0	0	0
mk0236	0	0	2	2	0	2	2	0	0	0	2	0	2	2	0	0	2	2	0	2	2	2	2	2	0	2	0	2	2	2	0	0	0	2	0	0	0	0	2	0	0	0	0	2	0	2	2	0	0
mk0237	0	0	2	2	0	2	2	0	0	2	2	0	2	2	0	0	2	2	0	2	2	2	2	2	0	2	0	2	2	2	0	0	0	2	0	0	0	0	2	0	0	0	0	2	0	2	2	0	0
mk0238	0	0	0	0	0	2	2	0	0	0	0	0	0	2	0	0	0	2	0	0	0	0	0	0	0	2	0	2	2	0	0	0	0	0	0	0	0	0	0	0	0	0	0	2	0	0	0	0	0
mk0239	0	0	2	2	0	0	0	0	0	0	0	0	0	0	0	0	2	0	0	0	0	2	2	2	0	0	0	0	0	0	0	0	0	0	0	0	0	0	0	0	0	0	0	0	0	2	0	0	0
mk0240	0	0	0	0	0	2	2	0	0	0	0	0	0	2	0	0	0	2	0	0	0	0	0	0	0	2	0	2	2	0	0	0	0	0	0	0	0	0	0	0	0	0	0	2	0	0	0	0	0
mk0241	0	0	2	2	0	2	2	0	2	0	0	0	0	2	0	0	2	2	2	0	2	2	2	2	0	2	0	2	2	0	0	0	0	0	0	0	0	0	0	0	0	0	0	2	0	2	0	0	0
mk0242	0	0	0	0	0	2	2	0	0	0	0	0	2	2	0	0	0	2	0	2	2	0	0	0	0	2	0	2	2	0	0	0	0	0	0	0	0	0	2	0	0	0	0	2	0	0	2	0	0
mk0243	0	0	0	0	0	0	0	0	0	0	0	0	0	0	0	0	0	0	0	2	0	0	0	0	0	0	0	0	0	0	0	0	0	0	0	0	0	0	0	0	0	0	0	0	0	0	0	0	0
mk0244	0	0	0	0	0	0	0	0	2	0	0	2	0	1	0	2	0	0	2	0	2	0	0	0	2	0	0	0	0	0	0	0	0	0	2	2	2	2	0	0	2	2	2	0	2	0	0	2	0
mk0245	0	0	0	0	0	0	0	0	2	0	0	2	0	0	0	1	0	0	2	0	2	0	0	0	2	0	0	0	0	0	0	0	0	0	2	2	2	2	0	0	2	2	2	0	2	0	0	2	0
mk0246	0	0	0	0	0	0	0	0	0	0	0	2	0	1	0	1	0	0	0	0	2	0	0	0	2	0	0	0	0	2	0	0	0	0	2	2	0	2	0	0	2	2	2	0	2	0	0	2	0
mk0247	0	0	0	0	0	0	0	0	0	0	0	2	2	2	0	2	0	0	0	0	0	0	0	0	2	0	0	0	0	0	0	0	0	0	2	2	0	2	2	2	2	2	2	2	2	0	2	2	0
mk0249	0	0	0	0	0	0	0	0	0	0	0	0	2	0	0	0	0	0	0	0	2	0	0	0	2	0	0	0	0	0	0	0	0	0	2	2	0	0	2	0	0	0	0	2	0	0	2	0	0
mk0250	0	0	0	0	0	0	0	2	0	0	0	2	0	1	0	1	0	0	0	0	2	0	0	0	0	0	0	0	0	2	0	0	0	0	0	0	2	2	2	2	2	2	1	2	2	0	2	2	0
mk0251	0	0	0	0	0	0	0	2	0	0	0	2	0	0	0	1	0	0	0	0	2	0	0	0	0	0	0	0	0	2	0	0	0	0	0	0	2	2	2	2	2	2	2	2	2	0	2	2	0
mk0252	2	2	0	2	2	0	0	0	2	0	2	0	2	0	1	0	0	0	2	2	0	0	0	0	2	0	2	0	0	0	2	2	0	2	2	2	0	0	0	0	0	0	0	0	0	0	0	0	2
mk0255	2	2	0	2	2	0	0	0	2	1	2	0	2	0	1	0	0	0	2	2	0	0	0	0	2	0	2	0	0	0	2	2	0	2	2	2	0	0	0	0	0	0	0	0	0	0	0	0	2
mk0257	0	0	0	0	0	0	0	0	0	0	0	0	0	0	0	0	0	0	0	0	2	0	0	0	0	0	0	0	0	2	0	0	0	0	0	0	0	0	2	0	0	0	0	2	0	0	2	0	0
mk0258	0	0	0	0	0	0	0	2	0	1	0	2	0	1	0	1	0	2	0	0	2	0	0	0	0	0	0	2	0	0	0	0	0	0	2	0	2	2	0	2	2	2	1	0	2	0	0	2	0
mk0259	2	2	0	2	2	0	0	2	2	1	0	2	0	1	1	1	0	2	2	0	2	0	0	0	2	0	2	2	0	0	0	2	0	0	2	2	2	2	0	2	2	2	1	0	2	0	0	2	2
mk0260	0	0	0	0	0	0	0	2	0	2	0	2	2	0	0	2	0	2	0	0	2	0	0	0	0	0	0	2	0	0	0	0	0	0	2	0	2	2	0	2	2	2	2	0	2	0	0	2	0
mk0261	2	2	0	2	2	2	0	0	2	0	0	2	0	0	2	1	0	0	2	0	0	0	0	0	2	0	2	0	2	2	0	2	0	0	0	2	0	0	2	0	0	0	0	2	0	0	2	0	2
mk0262	0	0	0	0	0	0	0	2	0	1	0	2	0	1	0	1	0	2	0	0	2	0	0	0	0	0	0	2	0	0	0	0	0	0	2	0	2	2	0	2	2	2	1	0	2	0	0	2	0
mk0263	2	2	0	2	2	0	0	2	2	2	0	2	0	0	1	1	0	2	2	0	2	0	0	0	2	0	2	2	0	0	0	2	0	0	2	2	2	2	0	2	2	2	2	0	2	0	0	2	2
mk0264	0	0	0	0	0	0	0	2	0	0	0	0	2	0	0	1	0	2	0	0	2	0	0	0	0	0	0	2	0	0	0	0	0	0	2	0	2	2	0	2	2	2	2	0	2	0	0	2	0
mk0265	0	0	2	0	0	2	0	0	0	0	0	2	2	1	1	1	0	0	2	0	2	2	2	2	0	2	0	0	2	0	0	0	0	0	0	0	0	0	2	0	0	0	1	2	0	2	2	0	0
mk0266	0	0	2	0	0	0	0	0	0	1	0	0	0	0	0	0	0	0	2	0	0	2	2	2	0	2	0	0	0	0	0	0	0	0	0	2	0	0	0	0	0	0	1	0	0	2	0	0	0
mk0267	0	0	0	0	0	2	0	0	0	0	0	2	2	1	1	1	0	0	0	0	2	0	0	0	0	0	0	0	2	0	0	0	0	0	0	0	0	0	2	0	0	0	0	2	0	0	2	0	0
mk0268	0	0	0	0	0	2	0	0	0	0	0	2	2	0	1	1	0	0	0	0	0	0	0	0	0	0	0	0	2	0	0	0	0	0	0	0	0	0	2	0	0	0	0	2	0	0	2	0	0
mk0269	2	2	0	2	2	0	0	0	2	0	2	0	0	0	1	0	2	0	0	2	0	0	0	0	2	0	2	0	0	0	2	2	2	2	0	0	2	0	0	0	0	0	0	0	0	0	0	0	2
mk0270	0	0	0	0	0	2	0	0	0	0	0	2	2	1	1	1	0	0	0	0	2	0	0	0	0	0	0	0	2	0	0	0	0	0	0	0	0	0	2	0	0	0	0	2	0	0	2	0	0
mk0271	2	2	0	2	2	0	2	2	2	0	2	0	0	0	1	1	2	2	0	2	0	0	0	0	0	0	2	2	0	2	2	2	0	2	2	0	2	2	0	2	2	2	2	0	2	0	0	0	2
mk0272	0	0	0	0	0	2	0	0	0	0	0	2	2	0	1	1	0	0	0	0	2	0	0	0	2	0	0	0	2	0	0	0	0	0	0	0	0	0	2	0	0	0	0	2	0	0	2	0	0
mk0273	0	0	0	0	0	2	0	0	0	0	0	2	2	0	0	0	0	0	0	0	2	0	0	0	2	0	0	0	2	0	0	0	0	0	0	0	0	0	2	0	0	0	0	2	0	0	2	0	0
mk0274	0	0	0	0	0	2	2	0	0	0	0	2	2	2	1	1	0	0	2	0	2	0	0	0	2	0	0	0	2	0	0	0	0	0	0	0	0	2	2	0	2	2	2	2	2	0	2	0	0
mk0276	0	0	0	0	0	0	0	0	0	0	0	0	0	0	0	0	0	0	0	0	0	0	0	0	0	0	0	0	0	2	0	0	0	0	0	0	0	0	0	0	0	0	0	0	0	0	0	0	0
mk0277	2	2	0	0	2	2	0	0	2	2	2	2	2	0	2	1	2	0	0	2	2	0	0	0	2	0	2	0	2	0	2	2	0	2	0	0	2	0	2	0	0	0	0	2	0	0	2	0	2
mk0278	2	2	0	0	2	2	0	0	2	2	2	2	2	0	2	1	2	0	0	2	2	0	0	0	2	0	2	0	2	0	2	2	0	2	0	0	2	0	2	0	0	0	0	2	0	0	2	0	2
mk0279	0	0	0	2	0	2	0	0	2	0	0	0	2	0	2	2	0	0	2	2	2	0	0	0	0	0	0	0	2	2	2	0	0	0	0	2	0	0	0	2	0	0	0	0	0	0	0	0	0
mk0280	0	0	0	2	0	2	0	0	0	0	0	0	2	1	1	1	0	0	0	0	2	0	0	0	2	0	0	0	2	0	0	0	0	0	0	0	0	0	2	0	0	0	0	2	0	0	2	0	0
mk0281	0	0	0	0	0	2	0	0	0	0	0	2	2	1	1	1	0	0	0	0	2	0	0	0	2	0	0	0	2	0	0	0	0	0	0	0	0	0	2	0	0	0	0	2	0	0	2	0	0
mk0283	0	0	0	0	0	2	0	0	0	0	0	2	2	1	1	1	0	0	0	0	2	0	0	0	2	0	0	0	2	0	0	0	0	0	0	0	0	0	2	0	0	0	0	2	0	0	2	0	0
mk0284	0	0	0	0	0	2	0	0	0	0	0	2	2	0	1	1	0	0	0	0	2	0	0	0	2	0	0	0	2	0	0	0	0	0	0	0	0	0	2	0	0	0	0	2	0	0	2	0	0
mk0285	0	0	0	0	0	2	0	0	0	0	0	2	2	0	0	0	0	0	0	0	2	0	0	0	2	0	0	0	2	0	0	0	0	0	0	0	0	0	2	0	0	0	0	2	0	0	2	0	0
mk0286	2	2	0	0	2	2	0	0	2	1	2	2	2	1	2	1	2	0	2	2	2	0	0	0	2	0	2	0	2	2	0	2	0	2	0	0	2	0	2	0	0	0	0	2	0	0	2	0	2
mk0287	0	0	2	0	0	0	2	2	0	1	0	0	0	1	0	1	0	0	0	0	0	2	2	2	0	2	0	0	0	0	0	0	2	0	2	0	0	2	0	2	2	2	2	0	2	2	0	2	0
mk0288	0	0	2	0	0	0	2	2	0	1	0	0	0	1	0	1	0	2	0	0	0	2	0	2	0	2	0	0	0	2	0	0	2	0	2	0	0	2	0	2	2	2	2	0	2	2	0	2	0
mk0289	0	0	2	0	0	0	2	2	0	0	0	0	0	2	0	2	0	2	0	0	0	2	0	2	0	2	0	0	0	2	0	0	2	0	2	0	0	2	0	2	2	2	2	0	2	2	0	2	0
mk0290	0	0	2	0	0	0	2	2	0	1	0	0	0	1	0	1	0	2	0	0	0	2	0	2	0	2	0	0	0	0	0	0	2	0	2	0	0	2	0	2	2	2	2	0	2	2	0	2	0
mk0291	2	2	0	0	2	0	2	0	2	2	2	2	0	2	1	1	2	2	2	2	0	0	2	0	0	0	2	0	0	2	2	2	0	2	0	2	2	2	0	0	2	2	2	0	2	0	0	0	2
mk0292	0	0	2	0	0	0	0	0	0	2	0	2	0	0	0	0	0	0	0	0	0	2	0	2	0	2	0	0	0	2	0	0	2	0	0	0	0	0	0	2	0	0	0	0	0	2	0	0	0
mk0293	0	0	2	0	0	0	0	0	0	2	0	2	0	0	0	0	0	0	0	0	0	2	0	2	0	2	0	0	0	2	0	0	2	0	0	0	0	0	0	2	0	0	0	0	0	2	0	0	0
mk0294	2	2	0	0	2	2	2	0	2	2	0	0	2	2	2	2	2	0	0	2	2	2	0	0	0	0	2	0	2	0	2	2	0	2	0	2	0	2	2	2	2	2	2	0	2	0	2	2	2
mk0295	0	0	2	0	0	2	0	2	0	1	0	0	0	0	1	0	0	0	0	0	2	0	0	2	0	2	0	2	2	0	0	0	2	0	2	0	0	0	2	2	0	0	0	2	0	0	2	2	0
mk0296	0	0	0	0	0	2	0	0	0	0	0	0	0	0	0	0	0	0	0	0	2	0	0	0	0	0	0	0	2	0	0	0	0	0	2	0	0	0	0	0	0	0	0	2	0	0	0	0	0
mk0297	0	0	2	0	0	0	0	0	0	0	0	0	0	0	0	0	0	0	0	0	2	0	0	2	2	2	0	0	0	0	0	0	2	0	0	0	0	0	2	2	0	0	0	0	0	0	2	2	0
mk0298	0	0	0	2	2	0	2	0	0	0	0	2	0	1	0	2	0	2	0	0	0	2	2	0	0	0	0	0	0	0	0	0	0	0	0	0	0	2	0	0	2	2	2	0	2	0	0	0	0
mk0299	0	0	2	0	0	2	0	2	0	0	0	0	0	0	0	0	0	0	0	0	2	0	0	2	0	2	0	2	2	0	0	0	2	0	2	0	0	0	2	2	0	0	0	2	0	0	2	2	0
mk0300	0	0	2	0	0	2	0	2	0	1	0	0	0	1	1	0	0	0	0	0	2	0	0	2	0	2	0	2	2	0	0	0	2	0	2	0	0	0	2	2	0	0	0	2	0	0	2	2	0
mk0301	0	0	0	0	0	0	0	0	0	0	0	0	0	0	0	0	0	0	0	0	2	0	0	0	0	0	0	0	0	2	0	0	0	0	0	2	0	0	0	0	0	0	0	0	0	0	0	0	0
mk0302	0	0	2	0	0	0	0	2	0	1	0	0	0	1	0	0	0	0	0	0	2	0	0	2	0	2	0	2	0	2	2	0	2	0	0	2	0	0	0	2	0	0	0	0	0	0	0	2	0
mk0303	0	0	2	0	2	0	2	2	0	1	0	2	2	2	0	2	0	2	0	0	0	2	0	2	0	2	0	0	0	0	0	0	2	0	0	0	0	2	0	2	2	2	2	0	2	0	0	2	0
mk0304	2	2	0	2	0	2	0	0	2	2	2	2	0	0	2	0	2	0	2	2	0	0	2	0	2	0	2	2	2	0	2	2	0	2	0	0	2	0	0	0	0	0	0	0	0	2	0	0	0
mk0305	2	2	0	2	0	2	0	0	2	2	2	2	0	0	2	0	2	0	2	2	0	0	2	0	2	0	2	2	2	0	2	2	0	2	0	0	2	0	0	0	0	0	0	0	0	2	0	0	0
mk0306	2	2	0	2	0	2	0	0	2	2	2	2	0	0	2	0	2	0	0	2	0	0	2	0	2	0	2	0	2	0	2	2	0	2	0	0	2	0	0	0	0	0	0	0	0	2	0	0	0
mk0307	2	2	0	2	0	2	0	0	2	1	2	2	0	0	2	0	2	0	0	2	0	0	2	0	2	0	2	0	2	0	2	2	0	2	0	0	2	0	0	0	0	0	0	0	0	2	0	0	0
mk0308	0	0	0	0	0	0	0	2	0	0	0	0	0	0	0	0	0	0	2	0	0	0	2	0	2	0	0	0	0	0	0	0	0	0	2	0	0	0	0	2	0	0	0	2	0	0	0	0	0
mk0309	2	2	0	2	0	2	0	2	2	2	2	2	0	0	2	0	2	0	2	2	2	0	2	0	2	0	2	2	2	2	2	2	0	2	2	2	2	0	2	0	0	0	0	2	0	2	2	0	2
mk0310	0	0	0	2	0	0	0	0	0	0	0	0	0	0	0	0	0	0	0	0	0	0	2	0	2	0	0	2	0	0	2	0	0	0	0	0	0	0	0	0	0	0	0	0	0	2	0	0	0
mk0311	0	0	0	0	0	0	0	2	0	0	0	0	0	0	0	0	0	0	0	0	2	0	0	0	0	0	0	0	0	2	0	0	0	0	2	2	0	0	2	0	0	0	0	2	0	0	2	0	0
mk0312	0	0	0	0	0	0	0	2	0	0	0	0	0	0	0	0	0	0	0	0	2	0	0	0	0	0	0	2	0	2	2	0	0	0	0	2	0	0	2	0	0	0	0	0	0	0	2	0	0
mk0313	0	0	0	0	0	0	0	0	0	0	0	0	0	0	0	0	0	0	0	0	0	0	0	0	0	0	0	2	0	0	0	0	0	0	0	0	0	0	0	0	0	0	0	0	0	0	0	0	0
mk0315	0	2	0	0	2	0	0	0	0	0	0	0	2	2	0	0	2	2	0	0	0	2	0	0	2	0	0	0	0	0	0	0	0	0	2	0	0	2	0	0	2	2	2	2	0	0	0	0	0
mk0316	0	0	0	2	0	0	0	0	0	0	0	0	0	0	0	0	0	0	0	0	0	0	2	0	2	0	0	2	0	0	2	0	0	0	0	0	0	0	0	0	0	0	0	0	0	2	0	0	0
mk0317	0	2	0	0	2	0	0	0	0	0	0	0	2	0	0	0	2	2	0	0	0	2	0	0	2	0	0	0	0	0	0	0	0	0	2	0	0	2	0	0	2	2	2	2	0	0	0	0	0
mk0318	0	2	0	0	2	0	0	0	0	0	0	0	2	2	0	0	2	2	0	0	0	2	0	0	2	0	0	0	0	0	0	0	0	0	2	0	0	2	0	0	2	2	2	2	0	0	0	0	0
mk0319	0	2	0	0	2	0	0	0	0	0	0	0	2	2	0	0	2	2	0	0	0	2	0	0	2	0	0	0	0	0	0	0	0	0	2	0	0	2	0	0	2	2	2	2	0	0	0	0	0
mk0320	2	2	0	2	0	2	0	2	2	2	2	2	0	0	2	0	2	0	2	2	2	0	2	0	2	0	2	2	2	2	2	2	0	2	2	2	2	0	2	0	0	0	0	2	0	2	2	0	2
mk0321	0	2	0	0	2	0	0	0	0	0	0	0	2	1	0	0	2	2	0	0	0	2	0	0	2	0	0	0	0	0	0	0	0	0	2	0	0	2	0	0	2	2	2	2	0	0	0	0	0
mk0322	0	2	0	0	2	0	0	0	0	0	0	0	2	1	0	0	2	2	0	0	0	2	0	0	2	0	0	0	0	0	0	0	0	0	2	0	0	2	0	0	2	2	2	2	0	0	0	0	0
mk0323	0	2	0	2	2	0	0	0	0	0	0	0	2	2	0	0	2	2	0	0	0	2	0	0	2	0	0	0	0	0	0	0	0	0	2	0	0	2	0	0	2	2	2	2	0	0	0	0	0
mk0324	0	0	0	2	0	0	0	2	0	1	0	0	2	0	0	2	0	0	2	0	2	0	2	0	2	0	0	0	0	0	2	0	0	0	2	2	0	0	2	2	0	0	0	2	0	2	2	0	2
mk0325	0	0	0	0	2	0	2	0	0	0	0	0	0	2	0	0	0	2	0	0	0	2	0	0	0	0	0	0	0	0	0	0	0	0	0	0	0	2	0	0	2	2	2	0	2	0	0	2	0
mk0326	2	2	0	0	0	2	0	0	2	2	2	2	0	0	2	0	2	0	0	0	0	0	2	0	2	0	2	0	2	0	2	2	2	2	0	0	2	0	2	0	0	0	0	2	0	2	2	0	2
mk0327	0	0	2	0	0	0	0	2	0	0	0	0	0	0	0	0	0	2	2	2	2	0	2	0	0	2	0	2	0	2	2	0	0	0	2	2	0	0	0	2	0	0	0	0	0	0	0	0	0
mk0328	0	0	2	0	2	0	2	2	0	0	0	0	0	2	0	0	0	2	2	2	2	2	2	0	0	2	0	2	0	2	2	0	0	0	2	2	0	2	0	2	2	2	2	0	2	0	0	2	0
mk0329	2	2	0	0	0	0	0	0	0	2	2	2	0	0	0	0	2	2	0	0	0	0	0	0	2	0	2	2	0	0	0	2	2	2	0	0	0	0	2	0	0	0	0	2	0	2	2	0	2
mk0330	2	2	0	0	0	0	0	0	0	2	2	2	0	0	0	0	2	2	0	0	0	0	0	0	2	0	2	2	0	0	0	2	2	2	0	0	0	0	2	0	0	0	0	2	0	2	2	0	2
mk0331	2	2	0	0	0	0	0	0	0	2	2	2	0	0	0	0	2	0	0	0	0	0	0	0	2	0	2	0	0	0	0	2	2	2	0	0	0	0	2	0	0	0	0	2	0	2	2	0	2
mk0332	2	2	2	0	0	0	0	0	0	2	2	2	0	0	0	0	2	0	0	0	0	0	0	0	2	0	2	0	0	0	0	2	2	2	0	0	0	0	0	0	0	0	0	2	0	2	0	0	0
mk0333	2	2	2	2	0	0	0	0	2	0	2	2	0	0	0	0	2	0	0	2	2	0	0	0	0	0	2	0	0	2	0	2	0	2	0	2	2	0	0	0	0	0	2	2	0	2	0	0	2
mk0334	0	0	0	0	0	2	0	2	0	1	0	0	0	0	0	0	0	0	0	0	0	2	0	2	0	0	0	0	2	0	0	0	0	0	0	0	0	0	0	0	0	0	0	0	0	0	0	0	0
mk0335	0	0	0	2	0	2	0	2	2	0	0	0	2	0	0	0	2	0	0	0	0	2	0	2	0	0	0	0	2	0	0	0	0	0	0	2	0	0	0	0	0	0	0	0	0	0	0	0	0
mk0336	0	0	0	2	0	2	0	2	2	0	0	0	2	0	0	0	2	0	0	0	0	2	0	2	0	0	0	0	2	0	0	0	0	0	0	2	0	0	0	0	0	0	0	0	0	0	0	0	0
mk0337	0	0	1	2	0	2	0	2	2	0	0	0	2	0	0	0	2	0	0	0	0	2	0	2	0	0	0	0	2	0	0	0	0	0	0	2	0	0	0	0	0	0	0	0	0	0	0	0	0
mk0338	0	0	0	2	0	2	0	2	2	0	0	0	0	0	0	0	2	0	0	0	0	2	0	2	0	0	0	0	2	0	0	0	0	0	0	2	0	0	0	0	0	0	0	0	0	0	0	0	0
mk0339	1	2	0	0	0	0	0	2	0	1	0	0	0	2	2	2	0	0	2	2	0	2	0	2	0	0	2	0	0	0	2	2	2	2	0	0	2	2	0	2	2	2	2	2	2	0	0	2	2
mk0340	0	0	0	2	0	2	0	2	0	1	0	0	0	0	0	0	0	0	0	0	0	0	2	0	2	0	0	0	2	2	0	0	0	0	2	0	0	0	0	0	0	0	0	2	0	0	0	0	0
mk0341	2	2	0	2	0	0	0	0	0	0	0	0	2	2	2	2	0	0	0	2	2	0	2	0	0	0	2	0	0	2	0	2	2	2	0	0	2	0	2	2	0	0	0	2	2	0	0	0	2
mk0342	0	0	2	0	0	2	2	2	0	0	0	0	0	0	0	0	0	2	2	0	0	2	0	2	2	2	0	2	2	0	2	0	0	0	2	0	0	2	0	0	2	2	2	0	0	0	0	2	0
mk0343	0	0	0	2	0	0	0	0	0	0	0	0	2	0	0	0	0	0	0	0	0	0	2	0	0	0	0	0	0	2	0	0	0	0	0	0	0	0	2	0	0	0	0	2	0	0	0	0	0
mk0345	0	0	2	0	0	0	2	0	0	2	2	2	2	2	0	0	0	2	2	0	0	2	0	2	0	2	0	2	0	0	2	0	0	0	0	0	0	2	0	0	2	2	2	0	2	0	0	2	0
mk0346	0	0	2	0	0	0	2	0	0	1	2	2	0	2	0	0	0	2	2	0	0	2	0	2	0	2	0	2	0	0	2	0	0	0	0	0	0	2	0	0	2	2	2	0	2	0	0	2	0
mk0347	1	0	0	0	0	0	0	0	0	0	0	0	2	2	0	0	0	0	0	0	0	0	0	0	0	0	0	0	0	0	0	0	0	0	0	0	0	0	0	0	0	0	0	0	2	0	0	0	0
mk0348	0	0	0	0	0	0	0	0	0	0	0	0	0	2	0	0	0	0	0	0	0	0	0	0	0	0	0	0	0	0	0	0	0	0	0	0	0	0	0	0	0	0	0	0	2	0	0	0	0
mk0349	0	0	0	0	0	0	0	0	2	0	0	0	2	2	0	0	0	0	0	0	0	0	0	0	0	0	0	0	0	0	0	0	0	0	0	2	0	0	0	0	0	0	0	0	2	0	0	0	0
mk0350	0	0	0	0	0	0	0	0	0	0	0	0	0	0	0	0	0	0	0	0	0	0	0	0	0	0	0	0	0	0	0	0	0	0	0	0	0	0	0	0	0	0	0	0	0	0	0	0	0
mk0351	0	0	0	0	0	0	0	0	0	2	2	2	0	2	0	0	2	0	2	0	2	0	0	0	2	0	0	0	0	2	2	0	0	0	0	0	0	2	0	0	2	2	2	2	2	0	0	2	0
mk0352	0	0	0	0	0	0	0	0	0	2	2	2	1	2	0	0	2	0	2	0	2	0	0	0	2	0	0	0	0	2	2	0	0	0	0	0	0	2	0	0	2	2	2	2	2	0	0	2	0
mk0353	0	0	0	0	0	0	0	0	0	2	2	2	2	2	0	0	2	0	2	0	2	0	0	0	2	0	0	0	0	2	2	0	0	0	0	0	0	2	0	0	2	2	2	2	2	0	0	2	0
mk0354	0	0	0	0	0	0	0	0	0	2	2	2	2	2	0	0	2	0	2	0	0	0	0	0	2	0	0	0	0	2	2	0	0	0	0	0	0	2	0	0	2	2	2	2	2	0	0	2	0
mk0355	0	0	0	0	0	0	0	0	0	2	2	2	0	0	0	0	2	0	2	0	0	0	0	0	0	0	0	0	0	2	2	0	0	0	0	0	0	2	0	0	2	2	2	0	0	0	0	2	0
mk0356	0	0	0	0	0	0	0	0	0	0	0	0	2	0	0	0	0	0	0	0	0	0	0	0	0	0	0	0	0	0	0	0	0	0	0	0	0	0	0	0	0	0	0	0	0	0	0	0	0
mk0357	0	0	0	0	0	0	0	0	0	2	2	2	0	0	0	0	2	0	2	0	0	0	0	0	2	0	0	0	0	2	2	0	0	0	0	0	0	2	0	0	2	2	2	2	0	0	0	2	0
mk0358	0	0	2	0	0	0	0	0	2	2	2	2	2	0	0	0	2	0	2	0	2	2	0	2	2	2	0	2	0	2	2	0	0	0	0	2	0	2	0	0	2	2	2	2	0	0	0	2	0
mk0359	0	0	0	0	0	1	0	2	0	0	0	0	0	0	0	0	0	0	0	0	0	0	2	0	0	0	0	0	0	0	0	0	0	0	2	0	0	0	0	0	0	0	0	0	0	2	2	0	0
mk0360	0	0	0	0	0	0	0	0	0	0	0	0	0	2	0	0	0	0	0	0	0	0	0	0	0	0	0	0	0	0	0	0	0	0	0	0	0	0	0	0	0	0	0	0	2	0	0	0	0
mk0361	1	0	0	0	0	0	0	0	2	0	0	0	0	2	0	0	0	0	0	0	0	0	0	0	0	0	0	0	0	0	0	0	0	0	0	2	0	0	0	0	0	0	0	0	2	0	0	0	0
mk0362	0	0	0	0	0	0	0	0	2	0	0	0	0	2	0	0	0	0	0	0	0	0	0	0	0	0	0	0	0	0	0	0	0	0	0	2	0	0	0	0	0	0	0	0	2	0	0	0	0
mk0363	0	0	0	0	0	0	0	0	2	0	0	0	0	2	0	0	0	0	0	0	0	0	0	0	0	0	0	0	0	0	0	0	0	0	0	2	0	0	0	0	0	0	0	0	2	0	0	0	0
mk0365	2	2	0	0	2	2	0	0	2	0	0	0	0	0	2	2	0	0	0	2	0	0	0	0	0	0	2	0	2	0	0	2	2	2	0	2	2	0	0	2	0	0	0	0	0	0	0	0	2
mk0369	2	2	0	0	2	1	0	0	0	0	0	0	0	2	2	2	0	0	0	2	0	0	0	0	0	0	2	0	2	0	0	2	2	2	0	0	2	0	0	2	0	0	0	0	2	0	0	0	2
mk0373	2	2	0	0	2	2	0	0	0	0	0	0	0	2	2	2	0	0	0	2	0	0	0	0	0	0	2	0	2	0	0	2	2	2	0	0	2	0	0	2	0	0	0	0	2	0	0	0	2
mk0374	1	2	0	0	2	1	0	0	0	0	0	0	0	0	2	2	0	0	0	2	0	0	0	0	0	0	2	0	2	0	0	2	2	2	0	0	2	0	0	2	0	0	0	0	0	0	0	0	2
mk0375	0	0	0	0	0	0	0	0	0	0	0	0	0	2	0	0	0	0	0	0	0	0	0	0	0	0	0	0	0	0	0	0	0	0	0	0	0	0	0	0	0	0	0	0	2	0	0	0	0
mk0376	0	0	0	0	0	0	0	0	0	0	0	0	0	2	0	0	0	0	0	0	0	0	0	0	0	0	0	0	0	0	0	0	0	0	0	0	0	0	0	0	0	0	0	0	2	0	0	0	0
mk0377	0	0	0	0	0	0	0	0	0	0	0	0	0	2	0	0	0	0	0	0	0	0	0	0	0	0	0	0	0	0	0	0	0	0	0	0	0	0	0	0	0	0	0	0	2	0	0	0	0
mk0378	1	0	0	0	0	0	0	0	0	0	0	0	0	2	0	0	0	0	0	0	0	0	0	0	0	0	0	0	0	0	0	0	0	0	0	0	0	0	0	0	0	0	0	0	2	0	0	0	0
mk0380	0	0	0	0	0	0	0	0	0	0	0	0	0	2	0	0	0	0	0	0	2	0	0	0	0	0	0	0	0	0	0	0	0	0	0	0	0	0	0	0	0	0	0	0	2	0	0	0	0
mk0381	0	0	0	0	0	0	0	0	0	0	0	0	0	2	0	0	0	0	0	0	0	0	0	0	0	0	0	0	0	0	0	0	0	0	0	0	0	0	0	0	0	0	0	0	2	0	0	0	0
mk0382	0	0	0	0	0	0	0	0	0	0	0	0	0	2	0	0	0	0	0	0	0	0	0	0	0	0	0	0	0	0	0	0	0	0	0	0	0	0	0	0	0	0	0	0	2	0	0	0	0
mk0384	0	0	0	0	0	0	0	0	0	0	0	0	0	2	0	0	0	0	0	0	2	0	0	0	0	0	0	0	0	0	0	0	0	0	0	0	0	0	0	0	0	0	0	0	2	0	0	0	0
mk0385	2	2	0	0	2	0	0	0	0	0	0	0	0	0	2	2	0	0	0	2	0	0	0	0	0	0	2	0	0	0	0	2	2	2	0	0	2	0	0	2	0	0	0	0	0	0	0	0	2
mk0386	0	0	0	0	0	0	0	0	0	0	0	0	0	2	0	0	0	0	0	0	0	0	0	0	0	0	0	0	0	0	0	0	0	0	0	0	0	0	0	0	0	0	0	0	2	0	0	0	0
mk0388	0	0	0	0	0	0	0	0	0	0	0	0	0	2	0	0	0	0	0	0	2	0	0	0	0	0	0	0	0	0	0	0	0	0	0	0	0	0	0	0	0	0	0	0	2	0	0	0	0
mk0389	2	2	0	0	2	0	0	0	0	0	0	0	0	2	2	2	0	0	0	2	0	0	0	0	0	0	2	0	0	0	0	2	2	2	0	0	2	0	0	2	0	0	0	0	2	0	0	0	2
mk0390	2	2	0	0	2	0	0	0	0	0	0	0	0	2	2	2	0	0	0	2	0	0	0	0	0	0	2	0	0	0	0	2	2	2	0	0	2	0	0	2	0	0	0	0	2	0	0	0	2
mk0391	2	2	1	0	2	1	0	0	0	0	0	0	0	2	2	2	2	0	0	2	0	0	0	0	0	0	2	0	0	0	0	2	2	2	0	0	2	0	2	2	0	0	0	0	2	0	0	0	2
mk0392	1	2	1	0	2	1	0	0	0	0	0	0	0	2	2	2	2	0	0	2	0	0	0	0	0	0	2	0	0	0	0	2	2	2	0	0	2	0	2	2	0	0	0	0	2	0	0	0	2
mk0393	2	2	0	0	2	0	0	0	0	0	0	0	0	0	2	2	0	0	0	2	0	0	0	0	0	0	2	0	0	0	0	2	2	2	0	0	2	0	0	2	0	0	0	0	0	0	0	0	2
mk0394	0	0	0	0	0	0	0	0	0	0	0	0	0	0	0	0	0	0	0	0	0	0	0	0	0	0	0	0	0	0	0	0	0	0	0	0	0	0	0	0	0	0	0	0	0	0	0	0	0
mk0395	2	2	0	0	2	1	0	0	0	0	0	0	0	2	2	2	2	0	0	2	0	0	0	0	0	0	2	0	0	0	0	2	2	2	0	0	2	0	2	2	0	0	0	0	2	0	0	0	2
mk0396	2	2	0	0	2	0	0	0	0	0	0	0	0	2	2	2	0	0	0	2	0	0	0	0	0	0	2	0	0	0	0	2	2	2	0	0	2	0	0	2	0	0	0	0	2	0	0	0	2
mk0397	0	0	0	0	0	0	0	0	0	0	0	0	0	2	0	0	0	0	0	0	0	0	0	0	0	0	0	0	0	0	0	0	0	0	0	0	0	0	0	0	0	0	0	0	2	0	0	0	0
mk0398	2	2	0	0	2	0	0	0	0	0	0	0	0	2	2	2	0	0	0	2	0	0	0	0	0	0	2	0	0	0	0	2	2	2	0	0	2	0	0	2	0	0	0	0	2	0	0	0	2
mk0399	2	2	0	0	2	0	0	0	0	0	0	0	0	0	2	2	0	0	0	2	0	0	0	0	0	0	2	0	0	0	0	2	2	2	0	0	2	0	0	2	0	0	0	0	0	0	0	0	2
mk0400	1	2	1	0	2	1	0	0	0	0	0	0	0	0	2	2	0	0	0	2	0	0	0	0	0	0	2	0	0	0	0	2	2	2	0	0	2	0	0	2	0	0	0	0	0	0	0	0	2
mk0401	1	2	1	0	2	1	0	0	0	0	0	0	0	2	2	2	0	0	0	2	0	0	0	0	0	0	2	0	0	0	0	2	2	2	0	0	2	0	0	2	0	0	0	0	2	0	0	0	2
mk0402	1	2	1	0	2	1	0	0	0	0	0	0	0	0	2	2	0	0	0	2	0	0	0	0	0	0	2	0	0	0	0	2	2	2	0	0	2	0	0	2	0	0	0	0	0	0	0	0	2
mk0403	2	2	0	0	2	0	0	0	2	2	2	2	2	2	2	2	2	0	0	2	2	0	0	0	0	0	2	0	0	0	0	2	2	2	0	2	2	0	0	2	0	0	0	0	2	2	2	0	2
mk0404	2	2	0	0	2	0	0	0	2	2	2	2	0	2	2	2	2	0	0	2	2	0	0	0	0	0	2	0	0	0	0	2	2	2	0	2	2	0	0	2	0	0	0	0	2	2	2	0	2
mk0405	2	2	0	0	2	0	0	0	2	2	2	2	2	2	2	2	2	0	0	2	2	0	0	0	0	0	2	0	0	0	0	2	2	2	0	2	2	0	0	2	0	0	0	0	2	2	2	0	2
mk0406	1	2	1	0	2	1	0	0	0	0	0	0	0	2	2	2	0	0	0	2	0	0	0	0	0	0	2	0	0	0	0	2	2	2	0	0	2	0	0	2	0	0	0	0	2	0	0	0	2
mk0407	0	0	0	0	0	0	0	0	2	0	0	0	0	0	0	0	0	0	0	0	0	0	0	0	0	0	0	0	0	0	0	0	0	0	0	2	0	0	0	0	0	0	0	0	0	0	0	0	0
mk0408	2	2	0	2	2	0	0	2	0	0	0	0	0	0	2	2	2	0	0	2	0	0	0	0	0	0	2	0	0	0	0	2	2	2	2	0	2	0	2	2	0	0	0	0	0	0	0	0	2
mk0409	0	0	1	0	0	1	2	0	2	1	0	0	0	0	0	0	0	2	2	0	0	2	2	2	2	2	0	2	2	0	2	0	0	0	0	2	0	0	0	0	0	0	0	0	0	2	2	0	0
mk0410	0	0	0	0	0	0	2	0	2	0	0	0	0	0	0	0	0	2	2	0	0	2	2	2	2	2	0	2	2	0	2	0	0	0	0	2	0	0	0	0	0	0	0	0	0	2	2	0	0
mk0411	0	0	0	0	0	0	2	0	2	0	0	0	0	0	0	0	0	2	2	0	0	2	2	2	2	2	0	2	2	0	2	0	0	0	0	2	0	0	0	0	0	0	0	0	0	2	2	0	0
mk0412	2	2	0	2	2	1	0	2	0	2	2	2	0	2	2	2	2	0	0	2	2	0	0	0	0	0	2	0	0	2	0	2	2	2	2	0	2	2	2	2	2	2	2	0	2	0	0	2	2
mk0415	1	0	1	0	0	2	2	0	2	0	0	0	0	0	0	0	0	2	2	0	0	2	2	2	2	2	0	2	2	0	2	0	0	0	0	2	0	0	0	0	0	0	0	0	0	2	2	0	0
mk0417	2	2	0	2	2	1	0	2	0	2	2	2	0	2	2	2	2	0	0	2	2	0	0	0	0	0	2	0	0	2	0	2	2	2	2	0	2	2	2	2	2	2	2	0	2	0	0	2	2
mk0418	0	0	1	0	0	1	2	0	2	0	0	0	0	0	0	0	0	2	2	0	0	2	2	2	2	2	0	2	2	0	2	0	0	0	0	2	0	0	0	0	0	0	0	0	0	2	2	0	0
mk0419	1	2	0	2	2	1	0	2	0	2	2	2	0	0	2	2	2	0	0	2	2	0	0	0	0	0	2	0	0	2	0	2	2	2	2	0	2	2	2	2	2	2	2	0	0	0	0	2	2
mk0420	2	2	0	2	2	0	0	2	0	2	2	2	0	0	2	2	2	0	0	2	2	0	0	0	0	0	2	0	0	2	0	2	2	2	2	0	2	2	2	2	2	2	2	0	0	0	0	2	2
mk0421	2	2	0	2	2	0	0	2	0	0	0	0	0	0	2	2	2	0	0	2	0	0	0	0	0	0	2	0	0	0	2	2	2	2	2	0	2	0	2	2	0	0	0	0	0	0	0	0	2
mk0423	2	2	0	2	2	0	0	2	2	0	0	0	0	0	2	2	2	0	0	2	2	0	0	0	2	0	2	0	0	0	2	2	2	2	2	2	2	0	2	2	0	0	0	0	0	0	0	0	2
mk0424	0	0	2	0	0	0	2	0	0	0	0	0	0	0	0	0	0	2	2	0	0	2	2	2	0	2	0	2	2	0	0	0	0	0	0	0	0	0	0	0	0	0	0	0	0	2	2	0	0
mk0425	0	0	0	0	0	0	2	0	2	0	0	0	0	0	0	0	0	2	2	0	0	2	2	2	0	2	0	2	2	0	0	0	0	0	0	2	0	0	0	0	0	0	0	0	0	2	2	0	0
mk0426	0	0	2	0	0	0	2	0	0	0	0	0	0	0	0	0	0	2	2	0	2	2	2	2	0	2	0	2	2	0	0	0	0	0	0	0	0	0	0	0	0	0	0	0	0	2	2	0	0
mk0427	2	2	0	2	2	1	0	2	2	0	0	0	0	0	2	2	2	0	0	2	2	0	0	0	2	0	2	0	0	0	2	2	2	2	2	2	2	0	2	2	0	0	0	0	0	0	0	0	2
mk0428	2	2	0	2	2	1	0	2	2	0	0	0	0	0	2	2	2	0	0	2	2	0	0	0	2	0	2	0	0	0	2	2	2	2	2	2	2	0	2	2	0	0	0	0	0	0	0	0	2
mk0430	1	2	0	2	2	1	0	2	2	0	0	0	0	0	2	2	2	0	0	2	2	0	0	0	2	0	2	0	0	0	2	2	2	2	2	2	2	0	2	2	0	0	0	0	0	0	0	0	2
mk0431	2	2	0	2	2	1	0	2	2	0	0	0	0	0	2	2	2	0	0	2	2	0	0	0	2	0	2	0	0	0	2	2	2	2	2	2	2	0	2	2	0	0	0	0	0	0	0	0	2
mk0432	2	2	0	2	2	0	0	2	2	0	0	0	0	0	2	2	2	0	0	2	2	0	0	0	2	0	2	0	0	0	2	2	2	2	2	2	2	0	2	2	0	0	0	0	0	0	0	0	2
mk0433	2	2	0	2	2	2	0	2	2	0	0	0	0	0	2	2	2	0	0	2	2	0	0	0	2	0	2	0	0	0	2	2	2	2	2	2	2	0	2	2	0	0	0	0	0	0	0	0	2
mk0434	2	2	0	2	2	0	0	2	2	0	0	0	0	0	2	2	2	0	0	2	2	0	0	0	2	0	2	0	0	0	2	2	2	2	2	2	2	0	2	2	0	0	0	0	0	0	0	0	2
mk0436	0	0	0	0	0	0	0	0	0	0	0	0	0	0	0	0	0	0	0	0	2	0	0	0	2	0	0	0	0	0	0	0	0	0	0	0	0	0	0	0	0	0	0	0	0	0	0	0	0
mk0439	0	0	2	0	0	1	2	0	0	0	0	0	2	0	0	0	0	2	2	0	2	2	2	2	0	2	0	2	2	2	0	0	0	0	0	0	0	0	0	0	0	0	0	2	0	2	2	0	0
mk0440	0	0	2	0	0	1	2	0	0	1	0	0	2	0	0	0	0	2	2	0	2	1	2	2	0	2	0	2	2	2	0	0	0	0	0	0	0	0	0	0	0	0	0	2	0	2	2	0	0
mk0442	0	0	2	0	0	1	2	0	0	0	0	0	2	0	0	0	0	2	2	0	2	1	2	2	0	2	0	2	2	2	0	0	0	0	0	0	0	0	0	0	0	0	0	2	0	2	2	0	0
mk0443	2	2	0	2	2	0	0	2	0	0	0	0	0	0	2	2	2	0	0	2	0	0	0	0	0	0	2	0	0	0	2	2	2	2	2	0	2	0	2	2	0	0	0	0	0	0	0	0	2
mk0445	0	0	2	0	0	1	2	0	0	0	0	0	2	0	0	0	0	2	2	0	2	1	2	2	0	2	0	2	2	2	0	0	0	0	0	0	0	0	0	0	0	0	0	2	0	2	2	0	0
mk0446	2	2	0	2	2	1	0	2	0	2	2	2	0	2	2	2	2	0	0	2	0	1	0	0	0	0	2	0	0	0	2	2	2	2	2	0	2	2	2	2	2	2	2	0	2	0	0	2	2
mk0448	2	2	0	2	2	1	0	2	2	0	0	0	0	0	2	2	2	0	0	2	0	0	0	0	2	0	2	0	0	0	2	2	2	2	2	2	2	0	2	2	0	0	0	0	0	0	0	0	2
mk0449	2	2	0	2	2	1	0	2	2	0	0	0	0	0	2	2	2	0	0	2	0	0	0	0	2	0	2	0	0	0	2	2	2	2	2	2	2	0	2	2	0	0	0	0	0	0	0	0	2
mk0450	0	0	1	0	0	1	2	0	0	0	0	0	2	0	0	0	0	2	2	0	2	2	2	2	0	2	0	2	2	2	0	0	0	0	0	0	0	0	0	0	0	0	0	0	0	2	2	0	0
mk0452	1	2	0	0	2	1	0	2	2	0	0	0	2	1	2	2	2	0	0	2	0	0	0	0	0	0	2	0	0	0	2	2	2	2	2	0	2	0	2	2	0	0	0	0	0	0	0	0	2
mk0453	2	2	2	2	2	2	0	2	2	0	0	0	0	0	2	2	2	0	0	2	0	0	0	0	2	0	2	0	0	0	2	2	2	2	2	2	2	0	2	2	0	0	0	2	0	0	0	0	2
mk0454	2	2	2	2	2	2	0	2	2	0	0	0	0	0	2	2	2	0	0	2	0	0	0	0	2	0	2	0	0	0	2	2	2	2	2	2	2	0	2	2	0	0	0	2	0	0	0	0	2
mk0455	2	2	0	0	2	0	0	2	2	0	0	0	2	0	2	2	2	0	0	2	0	0	0	0	0	0	2	0	0	0	2	2	2	2	2	0	2	0	2	2	0	0	0	0	0	0	0	0	2
mk0456	2	2	1	2	2	1	0	2	2	0	0	0	2	1	2	2	2	0	0	2	0	0	0	0	2	0	2	2	0	2	2	2	2	2	2	0	2	0	2	2	0	0	0	2	0	0	0	0	2
mk0457	2	2	1	0	2	1	0	2	2	0	0	0	0	0	2	2	2	0	0	2	0	0	0	0	0	0	2	2	0	2	2	2	2	2	2	0	2	0	2	2	0	0	0	2	0	0	0	0	2
mk0458	2	2	0	0	2	1	0	2	2	0	0	0	0	0	2	2	2	0	0	2	0	0	0	0	0	0	2	0	0	0	0	2	2	2	2	0	2	0	2	2	0	0	0	0	0	0	0	0	2
mk0459	2	2	0	0	2	0	0	2	2	0	0	0	0	0	2	2	2	0	0	2	0	0	0	0	0	0	2	0	0	0	0	2	2	2	2	0	2	0	2	2	0	0	0	0	0	0	0	0	2
mk0461	0	0	0	0	0	1	2	0	0	0	0	0	0	0	0	0	0	2	2	0	0	2	2	2	2	2	0	0	2	0	0	0	0	0	0	0	0	0	0	0	0	0	0	0	0	2	2	0	0
mk0462	2	2	1	0	2	1	0	2	2	0	0	0	0	0	2	2	2	0	0	2	0	0	0	0	0	0	2	2	0	2	2	2	2	2	2	0	2	0	2	2	0	0	0	2	0	0	0	0	2
mk0463	2	2	1	0	2	1	0	2	2	0	0	0	0	0	2	2	2	0	0	2	0	0	0	0	0	0	2	2	0	2	2	2	2	2	2	0	2	0	2	2	0	0	0	2	0	0	0	0	2
mk0464	2	2	2	0	2	1	0	2	2	0	0	0	0	0	2	2	2	0	0	2	0	0	0	0	0	0	2	2	0	2	2	2	2	2	2	0	2	0	2	2	0	0	0	2	0	0	0	0	2
mk0465	2	2	2	0	2	2	0	2	2	0	0	0	2	0	2	2	2	0	0	2	0	0	0	0	0	0	2	2	0	2	2	2	2	2	2	0	2	0	2	2	0	0	0	2	0	0	0	0	2
mk0466	2	2	0	0	2	1	0	2	2	0	0	0	2	1	2	2	2	0	0	2	0	0	0	0	0	0	2	2	0	2	2	2	2	2	2	0	2	0	2	2	0	0	0	2	0	0	0	0	2
mk0467	2	2	0	0	2	0	0	2	2	0	0	0	2	0	2	2	2	0	0	2	0	0	0	0	0	0	2	2	0	2	2	2	2	2	2	0	2	0	2	2	0	0	0	2	0	0	0	0	2
mk0468	0	0	2	0	0	0	0	0	0	2	2	2	0	2	0	0	0	0	0	0	0	2	0	2	0	0	0	2	0	2	2	0	0	0	0	0	0	2	0	0	2	2	2	2	2	0	0	2	0
mk0469	0	0	2	2	0	0	2	0	0	0	0	0	2	0	0	0	0	2	2	0	2	0	2	0	2	2	0	2	0	0	2	0	0	0	0	2	0	0	0	0	0	0	0	2	0	2	2	0	0
mk0470	0	0	2	2	0	1	2	0	0	0	0	0	2	0	0	0	0	2	2	0	2	0	2	0	2	2	0	2	0	0	2	0	0	0	0	2	0	0	0	0	0	0	0	2	0	2	2	0	0
mk0471	0	0	0	0	0	0	0	0	0	2	2	2	0	2	0	0	0	0	0	0	0	2	0	2	0	0	0	2	0	2	2	0	0	0	0	0	0	2	0	0	2	2	2	2	2	0	0	2	0
mk0472	0	0	0	0	0	0	0	0	0	2	2	2	0	1	0	0	2	0	0	0	0	2	0	2	2	0	0	0	0	0	0	0	0	0	0	0	0	2	0	0	1	2	2	0	2	0	0	2	0
mk0473	0	0	0	2	0	0	0	0	0	0	0	0	2	0	0	0	0	0	0	0	2	0	0	0	0	0	0	2	0	2	2	0	0	0	0	0	0	0	0	0	0	0	0	2	0	0	0	0	0
mk0474	0	0	0	0	0	0	0	0	0	2	2	2	0	1	0	0	2	0	0	0	0	2	0	2	2	0	0	0	0	0	0	0	0	0	0	0	0	2	0	0	2	2	2	0	2	0	0	2	0
mk0475	0	0	2	0	0	0	2	2	0	0	0	0	0	0	0	0	0	2	2	0	0	0	2	0	0	2	0	0	0	0	0	0	0	0	0	2	0	0	0	0	0	0	0	0	0	2	2	0	0
mk0476	0	0	2	0	0	0	0	0	0	2	2	2	0	0	0	0	2	0	0	0	2	0	0	2	2	0	0	2	0	2	2	0	0	0	0	0	0	0	0	0	0	0	0	2	0	0	0	0	0
mk0477	0	0	1	0	0	0	0	0	0	2	2	2	0	1	0	0	2	0	0	0	0	0	0	2	0	0	0	2	0	2	2	0	0	0	0	0	0	0	0	0	0	0	0	2	0	0	0	0	0
mk0478	1	2	0	2	2	1	0	0	2	0	0	0	2	0	2	2	0	0	0	2	2	0	0	0	0	0	2	2	2	2	0	2	2	2	2	0	2	0	2	2	0	0	0	2	0	0	0	0	2
mk0479	0	0	1	0	0	0	0	0	0	2	2	2	0	0	0	0	2	0	0	0	0	0	0	2	2	0	0	0	0	0	2	0	0	0	0	0	0	0	0	0	0	0	0	0	0	0	0	0	0
mk0480	0	0	1	0	0	0	0	0	0	1	2	2	0	0	0	0	2	0	0	0	0	0	0	2	0	0	0	0	0	0	2	0	0	0	0	0	0	0	0	0	0	0	0	0	0	0	0	0	0
mk0481	0	0	1	0	0	1	2	2	0	1	0	0	0	1	0	0	0	2	2	0	0	2	2	0	2	2	0	0	0	0	0	0	0	0	0	2	0	2	0	0	2	2	2	0	2	2	2	2	0
mk0482	0	0	1	0	0	0	0	0	0	1	2	2	0	0	0	0	2	0	0	0	0	0	0	2	0	0	0	0	0	0	2	0	0	0	0	0	0	0	0	0	0	0	0	0	0	0	0	0	0
mk0483	2	2	0	2	2	1	0	0	2	0	0	0	2	1	2	2	0	0	0	2	2	0	0	0	0	0	2	2	2	2	0	2	2	2	2	0	2	0	2	2	0	0	0	2	0	0	0	0	2
mk0484	2	2	0	2	2	2	0	0	2	0	0	0	2	0	2	2	0	0	0	2	0	0	0	0	0	0	2	0	2	0	0	2	2	2	2	0	2	0	2	2	0	0	0	0	0	0	0	0	2
mk0485	0	0	0	0	0	0	0	0	2	0	0	0	0	0	0	0	0	0	0	0	0	0	0	0	2	0	0	0	0	0	0	0	0	0	0	2	0	0	0	0	0	0	0	0	0	0	0	0	0
mk0486	0	0	0	0	0	0	0	0	0	0	0	0	0	0	0	0	0	0	0	0	0	0	0	0	0	0	0	2	0	0	0	0	0	0	0	0	0	0	0	0	0	0	0	2	0	0	0	0	0
mk0487	0	0	1	0	0	0	0	0	0	1	2	2	0	0	0	0	2	0	0	0	0	0	0	2	0	0	0	0	0	0	2	0	0	0	0	0	0	0	0	0	0	0	0	0	0	0	0	0	0
mk0488	1	0	2	0	0	0	0	0	0	1	2	2	0	0	0	0	2	0	0	0	0	0	0	2	2	0	0	2	0	2	2	0	0	0	0	0	0	0	0	0	0	0	0	2	0	0	0	0	0
mk0489	2	2	0	0	2	1	0	2	2	0	0	0	0	0	2	2	2	0	0	2	0	0	0	0	0	0	2	0	0	0	0	2	2	2	2	0	2	0	2	2	0	0	0	0	0	0	0	0	2
mk0490	2	2	0	0	2	0	0	2	2	0	0	0	0	0	2	2	2	0	0	2	0	0	0	0	0	0	2	0	0	0	0	2	2	2	2	0	2	0	2	2	0	0	0	0	0	0	0	0	2
mk0491	0	0	1	0	0	0	0	0	0	1	2	2	0	0	0	0	2	0	0	0	2	0	0	2	0	0	0	0	0	2	2	0	0	0	0	0	0	0	0	0	0	0	0	0	0	0	0	0	0
mk0492	0	0	0	0	0	0	0	0	0	2	2	2	0	0	0	0	2	0	0	0	0	0	0	2	0	0	0	0	0	2	2	0	0	0	0	0	0	0	0	0	0	0	0	0	0	0	0	0	0
mk0493	0	0	1	0	0	0	0	0	0	1	2	2	0	0	0	0	2	0	0	0	2	0	0	2	0	0	0	0	0	2	2	0	0	0	0	0	0	0	0	0	0	0	0	0	0	0	0	0	0
mk0494	0	0	0	0	0	0	0	0	0	0	0	0	0	0	0	0	0	0	0	0	0	0	0	0	2	0	0	2	0	0	0	0	0	0	0	0	0	0	0	0	0	0	0	2	0	0	0	0	0
mk0495	0	0	1	0	0	0	0	0	0	1	2	2	0	0	0	0	2	0	0	0	0	0	0	2	0	0	0	2	0	0	2	0	0	0	0	0	0	0	0	0	0	0	0	2	0	0	0	0	0
mk0496	0	0	0	0	0	0	0	0	0	2	2	2	0	0	0	0	2	0	0	0	0	0	0	2	0	0	0	2	0	0	2	0	0	0	0	0	0	0	0	0	0	0	0	2	0	0	0	0	0
mk0497	0	0	1	0	0	0	0	0	0	1	2	2	0	0	0	0	2	0	0	0	0	0	0	2	0	0	0	0	0	0	2	0	0	0	0	0	0	0	0	0	0	0	0	0	0	0	0	0	0
mk0498	0	0	0	0	0	0	2	2	0	0	0	0	0	2	0	0	0	2	2	0	2	2	2	0	0	2	0	0	0	0	2	0	0	0	0	2	0	2	0	0	2	2	2	0	2	2	2	2	0
mk0499	1	0	1	0	0	0	0	0	0	1	2	2	0	0	0	0	2	0	0	0	0	0	0	2	0	0	0	0	0	0	2	0	0	0	0	0	0	0	0	0	0	0	0	0	0	0	0	0	0
mk0500	0	0	1	0	0	0	2	2	0	1	0	0	0	1	0	0	0	2	2	0	0	2	2	0	0	2	0	0	0	0	2	0	0	0	0	2	0	2	0	0	2	2	2	0	2	2	2	2	0
mk0501	0	0	2	0	0	2	2	2	0	0	0	0	0	2	0	0	0	2	2	0	0	2	2	0	2	0	0	0	0	0	0	0	0	0	0	2	0	0	0	0	0	0	2	0	2	2	2	2	0
mk0503	0	0	1	0	0	0	0	0	0	1	2	2	2	1	0	0	0	0	2	0	0	2	2	0	0	2	0	2	0	0	2	0	0	0	2	2	2	2	0	0	2	2	2	0	2	2	2	2	0
mk0504	0	0	1	0	0	0	0	0	0	1	2	2	2	2	0	0	0	0	2	0	0	2	2	0	0	2	0	2	0	0	2	0	0	0	2	2	2	2	0	0	2	2	2	0	2	2	2	2	0
mk0506	0	0	0	0	0	0	0	0	0	2	2	2	2	2	0	0	0	0	2	0	0	2	2	0	0	2	0	2	0	0	2	0	0	0	2	2	2	2	0	0	2	2	2	0	2	2	2	2	0
mk0507	0	0	2	2	0	0	0	0	0	2	2	2	2	2	0	0	0	0	2	0	0	2	2	0	0	2	0	2	0	0	2	0	0	0	2	2	2	2	0	0	2	2	2	0	2	2	2	2	0
mk0508	0	0	0	0	0	0	0	2	0	0	0	0	0	0	0	0	0	0	0	0	2	0	0	0	0	0	0	0	0	0	0	0	0	0	0	0	0	0	0	0	0	0	0	0	0	0	0	0	0
mk0509	0	0	0	2	0	0	0	0	0	2	2	2	2	2	0	0	0	0	2	0	0	2	2	0	0	2	0	2	0	0	2	0	0	0	2	2	2	2	0	0	2	2	2	0	2	2	2	2	0
mk0510	1	0	1	2	0	0	0	0	0	1	2	2	2	1	0	0	0	0	2	0	0	2	2	0	0	2	0	2	0	0	2	0	0	0	2	2	2	2	0	0	2	2	2	0	2	2	2	2	0
mk0511	0	0	1	2	0	0	0	0	0	1	2	2	2	1	0	0	0	0	2	0	0	2	2	0	0	2	0	2	0	0	2	0	0	0	2	2	2	2	0	0	2	2	2	0	2	2	2	2	0
mk0512	0	0	0	0	0	0	0	0	0	2	2	2	2	2	0	0	0	0	2	0	0	2	2	0	0	2	0	2	0	0	2	0	0	0	2	2	2	2	0	0	2	2	2	0	2	2	2	2	0
mk0514	0	0	0	2	0	0	0	0	0	2	2	2	2	2	0	0	0	0	2	0	0	2	2	0	0	2	0	2	0	0	2	0	0	0	2	2	2	2	0	0	2	2	2	0	2	2	2	2	0
mk0515	1	0	1	0	0	0	0	0	0	1	2	2	2	1	0	0	0	0	2	0	0	2	2	0	0	2	0	2	0	0	2	0	0	0	2	2	2	2	0	0	2	2	2	0	2	2	2	2	0
mk0516	0	0	0	2	0	0	0	0	0	2	2	2	2	2	0	0	0	0	2	0	0	2	2	0	0	2	0	2	0	0	2	0	0	0	2	2	2	2	0	0	2	2	2	0	2	2	2	2	0
mk0517	0	0	0	2	0	0	0	0	0	2	2	2	2	2	0	0	0	0	2	0	0	2	2	0	0	2	0	2	0	0	2	0	0	0	2	2	2	2	0	0	2	2	2	0	2	2	2	2	0
mk0518	0	0	2	0	0	0	2	0	0	2	2	2	2	0	0	0	0	2	2	0	0	2	2	0	0	2	0	2	0	2	0	0	0	0	2	2	0	2	0	0	2	2	2	0	2	2	2	2	0
mk0520	2	2	0	2	2	0	0	0	2	2	2	2	0	0	2	2	0	0	0	2	0	0	0	0	0	0	2	0	0	0	2	2	2	2	0	0	2	0	2	2	0	0	0	0	0	0	0	0	2
mk0521	0	0	0	2	0	0	0	0	0	0	0	0	0	0	0	0	0	0	0	0	2	0	0	0	2	0	0	0	0	2	0	0	0	0	0	0	2	0	0	0	0	0	0	0	0	0	0	0	0
mk0522	0	0	2	2	0	2	0	2	0	0	0	0	0	0	0	0	0	0	0	0	2	0	0	0	2	0	0	0	2	2	0	0	0	0	0	0	2	0	0	0	0	0	0	2	0	0	0	0	0
mk0523	0	0	2	0	0	0	2	0	2	0	0	0	2	0	0	0	0	2	2	0	0	0	2	0	0	2	0	0	0	0	0	0	0	0	2	0	0	0	0	0	0	0	0	0	0	0	0	0	0
mk0524	0	0	1	2	0	0	0	0	0	0	0	0	0	2	0	0	0	0	0	0	2	0	0	0	2	0	0	0	0	2	0	0	0	0	0	0	2	0	0	0	0	0	0	0	0	0	0	0	0
mk0525	0	0	0	0	0	0	0	0	0	0	0	0	0	0	0	0	0	0	0	0	0	0	0	0	0	0	0	0	0	0	0	0	0	0	0	0	0	0	0	0	0	0	0	0	0	0	0	0	0
mk0526	2	2	0	0	2	0	0	0	0	2	2	2	0	0	2	2	2	0	0	0	0	0	0	2	0	0	2	2	0	0	0	2	2	2	0	2	0	0	0	0	0	0	0	0	0	0	2	0	2
mk0527	0	0	0	2	0	2	0	0	0	0	0	0	0	0	0	0	0	0	0	0	0	0	0	0	2	0	0	0	2	2	0	0	0	0	0	0	2	0	2	0	0	0	0	2	0	0	0	0	0
mk0529	1	0	0	2	0	2	0	0	0	0	0	0	0	0	0	0	0	0	0	0	0	0	0	0	2	0	0	0	2	2	0	0	0	0	0	0	2	0	2	0	0	0	0	2	0	0	0	0	0
mk0530	0	0	0	2	0	2	0	0	0	0	0	0	0	0	0	0	0	0	0	0	0	0	0	0	2	0	0	0	2	2	0	0	0	0	0	0	2	0	2	0	0	0	0	2	0	0	0	0	0
mk0531	0	0	2	0	0	0	2	2	2	0	0	0	2	2	0	0	0	2	2	2	0	2	2	0	0	2	0	2	0	0	2	0	0	0	2	2	0	2	0	2	2	2	2	0	2	2	0	2	0
mk0532	0	0	2	0	0	0	2	2	2	0	0	0	2	2	0	0	0	2	2	2	0	2	2	0	0	2	0	2	0	0	2	0	0	0	2	2	0	2	0	2	2	2	2	0	2	2	0	2	0
mk0533	2	2	0	2	2	2	0	0	0	2	2	2	0	0	2	2	2	0	0	0	0	0	0	0	0	0	2	0	2	0	0	2	2	2	0	0	2	0	0	0	0	0	0	0	0	0	0	0	2
mk0534	2	2	0	0	2	2	0	0	0	2	2	2	0	0	0	0	2	0	0	0	0	0	0	0	0	0	2	0	2	0	0	2	0	0	0	0	0	0	0	0	0	0	0	0	0	0	0	0	2
mk0535	2	2	0	2	2	2	0	0	0	2	2	2	0	0	2	2	2	0	0	0	0	0	0	0	0	0	2	0	2	0	0	2	2	2	0	0	2	0	0	0	0	0	0	0	0	0	0	0	2
mk0536	0	0	0	0	0	0	0	0	0	0	0	0	0	0	0	0	0	0	0	0	2	0	0	0	0	0	0	0	0	2	0	0	0	0	0	0	0	0	0	0	0	0	0	0	0	0	0	0	0
mk0537	2	2	0	2	2	2	0	0	0	2	2	2	0	0	2	2	2	0	0	0	2	0	0	0	0	0	2	0	2	2	0	2	2	2	0	0	2	0	0	0	0	0	0	0	0	0	0	0	2
mk0538	0	0	0	0	0	0	0	0	0	0	0	0	0	0	0	0	0	0	0	0	0	0	0	0	0	0	0	0	0	2	0	0	0	0	0	0	0	0	0	0	0	0	0	0	0	0	0	0	0
mk0539	1	2	0	2	2	2	0	0	0	2	2	2	0	0	2	2	2	0	0	0	0	0	0	0	0	0	2	0	2	0	0	2	2	2	0	0	2	0	0	0	0	0	0	0	0	0	0	0	2
mk0540	0	0	0	0	0	0	2	2	2	0	0	0	2	2	0	0	0	2	2	2	0	0	2	0	0	2	0	2	0	0	2	0	0	0	2	2	0	0	0	0	0	0	0	0	0	2	0	0	0
mk0541	0	0	0	0	0	0	2	2	2	0	0	0	2	2	0	0	0	2	2	2	0	0	2	0	0	2	0	2	0	0	2	0	0	0	2	2	0	0	0	0	0	0	0	0	0	2	0	0	0
mk0542	0	0	0	0	0	0	0	0	0	0	0	0	0	0	0	0	2	0	0	0	0	0	0	0	2	0	0	0	0	0	0	0	0	0	0	0	0	0	0	0	0	0	0	2	0	0	0	0	0
mk0543	2	2	2	2	2	2	0	0	0	2	2	2	0	2	2	2	0	0	0	0	2	0	0	0	0	0	2	0	2	2	0	2	2	2	0	0	2	0	2	0	0	0	0	0	0	0	0	0	2
mk0544	1	2	2	2	2	2	0	0	0	2	2	2	0	2	2	2	0	0	0	0	2	0	0	0	0	0	2	0	2	2	0	2	2	2	0	0	2	0	2	0	0	0	0	0	0	0	0	0	2
mk0545	0	0	0	2	0	0	0	0	0	0	0	0	2	0	0	0	0	0	0	0	0	0	0	0	2	0	0	0	0	0	0	0	0	0	0	0	0	0	0	0	0	0	0	0	0	0	0	0	0
mk0546	2	2	0	0	2	2	0	0	0	2	2	2	2	0	2	2	0	0	0	0	0	0	0	0	0	0	2	0	2	0	0	2	2	2	0	0	0	0	0	0	0	0	0	0	0	0	0	0	2
mk0547	2	2	0	0	2	2	0	0	0	2	2	2	2	0	2	2	0	0	0	0	0	0	0	0	0	0	2	0	2	0	0	2	2	2	0	0	0	0	0	0	0	0	0	0	0	0	0	0	2
mk0548	1	2	0	0	2	2	0	0	0	2	2	2	2	0	2	2	0	0	0	0	0	0	0	0	0	0	2	0	2	0	0	2	2	2	0	0	0	0	0	0	0	0	0	0	0	0	0	0	2
mk0549	1	2	0	0	2	2	0	0	0	2	2	2	2	0	2	2	0	0	0	0	0	0	0	0	0	0	2	0	2	0	0	2	2	2	0	0	0	0	0	0	0	0	0	0	0	0	0	0	2
mk0550	2	2	0	0	2	2	0	0	0	2	2	2	2	0	2	2	0	0	0	0	0	0	0	0	0	0	2	0	2	0	0	2	2	2	0	0	0	0	0	0	0	0	0	0	0	0	0	0	2
mk0551	2	2	0	0	2	2	0	0	0	2	2	2	0	0	2	2	0	0	0	0	0	0	0	0	0	0	2	0	2	0	0	2	2	2	0	0	0	0	0	0	0	0	0	0	0	0	0	0	2
mk0552	2	2	0	0	2	2	0	2	0	2	2	2	2	0	2	2	2	0	0	0	0	0	0	0	0	0	2	0	2	0	0	2	2	2	0	0	0	0	2	0	0	0	0	2	0	0	0	0	2
mk0553	1	2	0	0	2	2	0	2	0	2	2	2	2	1	2	2	2	0	0	0	0	0	0	0	0	0	2	0	2	0	0	2	2	2	0	0	0	0	0	0	0	0	0	0	0	0	0	0	2
mk0554	1	2	0	0	2	2	0	2	0	2	2	2	2	0	2	2	2	0	0	0	0	0	0	0	0	0	2	0	2	0	0	2	2	2	0	0	0	0	0	0	0	0	0	0	0	0	0	0	2
mk0555	2	2	0	0	2	2	0	2	0	2	2	2	2	0	2	2	2	0	0	0	0	0	0	0	0	0	2	0	2	0	0	2	2	2	0	0	0	0	0	0	0	0	0	0	0	0	0	0	2
mk0556	1	0	0	2	0	0	2	2	2	0	0	0	0	2	0	0	0	0	0	2	2	0	0	0	0	0	0	0	0	0	0	0	0	0	0	2	0	2	0	0	0	2	0	0	2	0	2	2	0
mk0557	0	0	0	2	0	0	2	2	0	0	0	0	0	2	0	0	0	0	0	0	2	0	0	0	0	0	0	0	0	0	0	0	0	0	0	0	0	2	0	0	0	2	0	0	2	0	2	2	0
mk0558	0	0	0	2	0	0	2	2	0	0	0	0	0	2	0	0	0	0	0	1	2	0	0	0	0	0	0	0	0	0	0	0	0	0	0	0	0	2	0	0	0	2	0	0	2	0	2	2	0
mk0559	0	0	0	2	0	0	2	2	0	0	0	0	0	2	0	0	0	0	0	0	2	0	0	0	0	0	0	0	0	0	0	0	0	0	0	0	0	2	0	0	0	2	0	0	2	0	2	2	0
mk0560	2	2	0	2	2	2	0	0	2	2	2	2	2	0	2	2	0	0	2	2	0	0	0	0	0	0	2	0	2	2	0	2	2	2	0	0	0	0	0	2	2	0	2	2	0	0	0	0	2
mk0562	2	2	0	2	2	2	0	0	0	2	2	2	2	0	2	2	0	0	2	0	0	0	0	0	0	0	2	0	2	2	0	2	2	2	0	0	0	0	0	2	2	0	2	2	0	0	0	0	2
mk0563	0	0	0	2	0	0	2	0	2	0	0	0	0	0	2	2	2	0	0	2	0	0	0	0	2	0	0	0	0	2	0	0	0	0	0	2	0	0	2	0	0	0	0	0	0	0	2	0	0
mk0564	2	2	0	0	2	2	0	2	0	2	0	0	0	0	0	0	0	0	0	0	0	0	0	0	0	0	2	0	2	0	2	2	0	2	0	0	0	0	0	2	2	0	0	0	0	0	0	0	2
mk0565	0	0	0	2	0	0	0	0	0	0	0	0	0	0	0	0	0	2	0	0	0	0	0	0	2	0	0	0	0	0	0	0	0	0	2	0	0	0	0	0	0	0	0	2	0	0	0	0	0
mk0566	0	0	0	0	2	0	2	0	2	0	0	0	2	2	2	2	2	0	0	0	2	2	0	0	0	0	0	0	0	0	0	0	0	0	0	2	0	2	2	0	2	2	2	0	2	0	2	2	0
mk0567	0	0	0	0	2	0	2	0	2	0	0	0	2	2	2	2	2	0	0	2	2	2	0	0	0	0	0	0	0	0	0	0	0	0	0	2	0	2	2	0	2	2	2	0	2	0	2	2	0
mk0568	0	0	0	2	0	0	0	2	0	0	0	0	0	0	0	0	2	2	0	0	0	0	0	0	2	0	0	0	0	2	0	0	0	0	2	0	0	0	0	0	0	0	0	2	0	0	0	0	0
mk0569	0	0	0	2	0	0	0	2	0	0	0	0	0	0	0	0	2	2	0	0	0	0	0	0	2	0	0	0	0	2	0	0	0	0	2	0	0	0	0	0	0	0	0	2	0	0	0	0	0
mk0570	0	0	0	2	0	0	0	2	0	0	0	0	0	0	0	0	0	2	0	0	0	0	0	0	2	0	0	0	0	2	0	0	0	0	2	0	0	0	0	0	0	0	0	2	0	0	0	0	0
mk0571	2	2	0	2	0	2	2	0	2	0	0	0	0	0	2	0	0	0	0	2	0	0	0	0	2	0	2	0	2	0	0	2	0	2	0	2	0	0	2	0	0	0	0	0	0	0	2	0	2
mk0572	0	0	0	2	0	2	2	2	2	2	0	0	0	0	2	0	0	0	0	2	0	0	0	0	2	0	0	0	2	0	2	0	0	2	0	2	0	0	0	2	0	0	0	0	0	0	2	0	0
mk0573	0	0	2	0	0	0	0	0	0	0	0	0	0	0	0	2	2	0	0	0	0	0	0	2	0	2	0	2	0	0	0	0	0	0	2	0	0	0	0	0	0	0	0	2	0	2	0	0	0
mk0574	2	2	0	2	0	2	0	0	2	2	0	0	0	0	2	0	0	0	2	2	0	0	0	0	1	0	2	0	2	0	2	2	2	2	0	2	0	0	0	2	0	0	0	0	0	0	0	0	2
mk0575	0	0	0	0	2	0	0	2	0	0	2	2	2	2	0	0	0	0	0	0	2	0	0	0	0	0	0	0	0	2	0	0	0	0	0	0	2	2	0	0	2	2	2	0	2	0	0	2	0
mk0576	2	2	0	0	2	0	0	2	0	0	2	2	2	2	0	0	0	0	2	0	2	0	0	0	0	0	2	0	0	0	0	2	2	0	0	0	2	2	0	0	2	2	2	0	2	0	0	2	2
mk0577	0	0	0	0	2	0	0	2	0	0	2	2	2	2	0	0	0	0	0	0	2	0	0	0	0	0	0	0	0	0	0	0	0	0	0	0	2	2	0	0	2	2	2	0	2	0	0	2	0
mk0578	0	0	0	0	2	0	0	2	0	0	2	2	2	2	0	0	0	0	0	0	2	2	0	0	0	0	0	0	0	2	0	0	0	0	0	0	2	2	0	0	2	2	2	0	2	0	0	2	0
mk0579	0	0	0	0	0	0	0	2	2	0	0	0	2	0	0	2	2	2	0	0	2	0	0	2	0	2	0	2	2	2	0	0	0	0	0	0	0	0	0	2	0	0	0	0	0	0	0	0	0
mk0580	0	0	0	0	0	2	0	0	0	0	0	0	0	0	0	0	2	0	0	0	0	0	2	0	2	0	0	0	0	0	0	0	0	0	2	0	0	0	0	0	0	0	0	2	0	0	0	0	0
mk0581	0	0	2	2	0	2	0	0	0	0	0	0	0	0	2	2	2	0	0	0	0	0	2	2	2	0	0	0	2	2	0	0	2	0	2	0	2	0	2	0	0	0	2	2	0	0	0	0	0
mk0582	2	2	0	0	2	2	0	2	0	2	2	2	0	0	0	0	0	0	0	2	0	0	0	0	0	0	2	0	2	0	0	2	0	2	2	0	0	0	0	0	0	0	0	0	0	0	0	0	2
mk0583	2	2	0	0	2	2	0	2	0	2	2	2	0	0	0	0	0	0	0	2	0	0	2	0	0	0	2	0	2	0	0	2	0	2	2	0	0	0	0	0	0	0	0	0	0	0	0	0	2
mk0584	0	0	0	0	0	0	0	0	0	0	0	0	0	0	2	0	0	0	0	0	0	0	0	0	0	0	0	0	0	0	0	0	2	0	0	0	2	0	0	0	0	0	0	0	0	0	0	0	0
mk0587	0	0	2	2	0	0	2	2	2	0	0	0	0	0	0	2	0	2	0	0	2	0	0	2	2	0	0	2	0	2	0	0	2	0	2	0	2	0	2	0	0	0	0	0	0	0	2	2	0
mk0588	0	0	0	2	0	0	0	0	0	0	0	0	0	0	2	0	0	0	0	0	2	0	0	2	2	0	0	0	2	0	0	0	2	0	0	0	2	0	2	0	0	0	0	0	0	2	2	0	0
mk0589	0	0	2	2	0	0	2	2	2	0	0	0	0	0	2	2	0	2	0	0	2	0	0	2	2	0	0	2	0	2	0	0	2	0	2	0	2	0	2	0	0	0	0	0	0	0	2	2	0
mk0590	0	0	0	2	0	0	0	0	0	0	0	0	0	0	2	0	0	0	0	0	2	0	0	2	2	0	0	0	2	0	0	0	2	0	0	0	2	0	2	0	0	0	0	0	0	0	2	0	0
mk0591	0	0	0	2	0	0	0	0	0	0	0	0	0	0	2	0	0	0	0	0	0	0	0	2	2	0	0	0	2	0	0	0	2	0	0	0	2	0	2	0	0	0	0	0	0	2	2	0	0
mk0592	0	0	0	2	0	0	0	0	0	0	0	0	0	0	2	0	0	0	0	0	2	0	0	2	2	0	0	0	2	0	0	0	2	0	0	0	2	0	2	0	0	0	0	0	0	0	2	0	0
mk0593	0	0	0	0	0	0	2	0	2	0	0	0	0	2	0	0	0	2	2	0	0	2	0	0	0	0	0	2	0	2	2	0	0	0	0	0	0	2	0	2	2	2	2	0	2	0	0	2	0
mk0594	0	0	0	0	0	0	2	0	2	0	0	0	0	2	0	0	0	2	2	0	0	2	0	0	0	0	0	2	0	2	2	0	0	0	0	0	0	2	0	2	2	2	2	0	2	0	0	2	0
mk0596	0	0	0	0	0	0	0	0	0	0	0	0	2	0	2	0	0	0	0	0	0	0	0	0	0	2	0	0	0	0	0	0	2	0	0	2	2	0	0	0	0	0	0	0	0	0	0	0	0
mk0597	2	2	0	0	2	2	0	2	0	2	2	2	0	0	0	2	2	0	0	2	0	0	2	0	0	0	2	0	2	0	0	2	0	2	2	0	0	0	0	0	0	0	0	0	0	0	0	0	2
mk0598	0	0	2	2	0	0	0	2	0	0	0	0	2	0	0	2	2	0	2	0	2	0	2	2	2	2	0	0	0	0	2	0	0	0	2	2	0	0	2	0	0	0	0	2	0	2	2	0	0
mk0599	0	0	0	0	0	0	2	0	2	0	0	0	0	2	0	0	0	2	0	0	0	2	0	0	0	0	0	2	0	2	0	0	0	0	0	0	0	2	0	2	2	2	2	0	2	0	0	2	0
mk0601	0	0	0	2	0	0	0	2	2	0	0	0	2	2	0	0	0	0	0	0	2	2	0	0	2	0	0	0	0	2	0	0	0	0	2	0	0	2	0	0	2	2	2	2	2	0	0	2	0
mk0602	0	0	0	2	0	0	0	2	2	0	0	0	2	2	0	0	0	0	0	0	2	2	0	0	2	0	0	0	0	2	0	0	0	0	2	0	0	2	0	0	2	2	2	2	2	0	0	2	0
mk0604	0	0	0	2	0	0	0	2	2	0	0	0	2	2	0	0	0	0	0	0	2	2	0	0	2	0	0	0	0	2	0	0	0	0	2	0	0	2	0	0	2	2	2	2	2	0	0	2	0
mk0605	0	0	0	2	0	0	0	2	2	0	0	0	2	2	0	0	0	0	0	0	2	2	0	0	2	0	0	0	0	2	0	0	0	0	2	0	0	2	0	0	2	2	2	2	2	0	0	2	0
mk0606	0	0	0	2	0	0	0	2	2	0	0	0	2	2	0	0	0	0	0	0	2	2	0	0	2	0	0	0	0	2	0	0	0	0	2	0	0	2	0	0	2	2	2	2	2	0	0	2	0
mk0609	0	0	0	2	0	0	0	2	2	0	0	0	2	2	0	0	0	0	0	0	2	2	0	0	2	0	0	0	0	2	0	0	0	0	2	0	0	2	0	0	2	2	2	2	2	0	0	2	0
mk0610	0	0	0	2	0	0	0	2	2	0	0	0	2	2	0	0	0	0	0	0	2	2	0	0	2	0	0	0	0	2	0	0	0	0	2	0	0	2	0	0	2	2	2	2	2	0	0	2	0
mk0611	0	0	0	0	0	0	2	0	0	0	0	0	0	0	0	1	0	2	2	0	0	0	0	0	0	2	0	2	0	0	0	0	0	0	0	0	0	0	0	0	0	0	0	0	0	0	0	0	0
mk0615	0	0	0	2	0	0	0	2	2	0	0	0	2	2	0	0	0	0	0	0	2	2	0	0	2	0	0	0	0	2	0	0	0	0	2	0	0	2	0	0	2	2	2	2	2	0	0	2	0
mk0616	0	0	0	2	0	0	0	2	2	0	0	0	2	2	0	0	0	0	0	0	2	2	0	0	2	0	0	0	0	2	0	0	0	0	2	0	0	2	0	0	2	2	2	2	2	0	0	2	0
mk0617	0	0	0	0	0	0	0	2	0	0	0	0	0	0	0	0	0	0	0	0	0	0	0	0	0	0	0	0	0	0	0	0	0	0	0	0	0	0	0	0	0	0	0	0	0	0	0	0	0
mk0618	0	0	0	0	0	0	0	2	0	0	0	0	0	0	0	0	0	0	0	0	0	0	0	0	0	0	0	0	0	0	0	0	0	0	0	0	0	0	0	0	0	0	0	0	0	0	0	0	0
mk0621	0	0	0	0	0	0	0	2	0	0	0	0	0	1	0	0	0	0	0	0	0	0	0	0	0	0	0	0	0	0	0	0	0	0	0	0	0	0	0	0	0	0	0	0	0	0	0	0	0
mk0623	2	2	0	0	2	0	2	0	2	2	2	2	0	0	2	2	2	0	0	2	2	0	2	2	0	2	2	2	0	0	2	2	2	2	0	2	2	0	0	2	0	0	0	0	0	2	0	0	2
mk0624	2	2	2	1	2	2	0	0	0	2	0	0	0	0	2	2	0	2	2	0	0	0	0	0	0	0	0	2	2	2	2	2	0	2	2	2	2	2	2	0	2	2	2	2	2	2	0	0	2
mk0626	0	0	0	0	0	0	2	2	0	0	0	0	2	0	0	0	0	0	0	0	2	2	2	0	0	2	0	0	0	0	0	0	2	0	0	0	0	0	0	0	0	0	0	0	0	0	2	0	0
mk0627	0	0	0	0	0	2	0	0	0	0	0	0	0	0	0	0	0	0	0	0	0	0	0	0	0	0	0	0	2	0	0	0	0	0	2	0	0	0	0	0	0	0	0	2	0	0	0	0	0
mk0628	0	0	0	0	0	2	0	0	0	0	0	0	0	0	0	0	0	0	0	0	0	0	0	0	0	0	0	0	2	0	0	0	0	0	2	0	0	0	0	0	0	0	0	2	0	0	0	0	0
mk0629	0	0	2	0	0	0	0	0	0	0	0	0	0	0	0	0	0	0	0	0	0	0	2	0	0	2	0	0	0	0	0	0	0	0	0	0	0	0	0	0	0	0	0	0	0	2	0	0	0
mk0630	0	0	2	2	0	0	0	2	0	0	0	0	0	0	0	0	0	2	0	2	0	0	2	0	2	2	0	0	0	2	2	0	0	0	2	0	2	0	2	0	0	0	0	0	0	0	2	2	0
mk0631	0	0	2	0	0	0	0	0	0	0	0	0	0	0	0	0	0	0	0	0	0	0	2	0	0	0	0	0	0	0	0	0	0	0	0	0	0	0	0	0	0	0	0	0	0	2	0	0	0
mk0632	0	0	0	2	0	2	0	2	0	0	0	0	0	0	2	0	0	0	0	0	0	0	0	0	0	0	0	0	2	0	0	0	0	0	2	0	0	0	0	0	0	0	0	0	0	0	0	0	0
mk0633	0	0	0	0	0	2	0	2	0	0	0	0	0	0	0	0	0	0	0	0	0	0	0	0	0	0	0	0	2	0	0	0	0	0	2	0	0	0	0	0	0	0	0	0	0	0	0	0	0
mk0635	0	0	0	2	0	0	0	0	0	0	0	0	0	0	2	0	0	0	0	0	0	0	0	0	0	0	0	0	0	0	0	0	0	0	2	0	0	0	0	0	0	0	0	0	0	0	0	0	0
mk0636	0	0	2	2	0	2	0	2	2	0	0	0	0	2	0	0	0	2	0	0	0	2	2	0	2	2	0	2	2	0	2	2	2	0	0	2	2	0	0	0	0	0	0	0	0	2	0	0	2
mk0637	0	0	0	0	0	2	0	2	0	0	0	0	0	0	0	0	0	2	0	0	0	0	0	0	0	0	0	2	2	0	0	0	0	0	0	0	0	0	0	0	0	0	0	0	0	0	0	0	0
mk0638	0	0	0	0	0	0	0	0	0	0	0	0	0	0	0	0	0	0	0	0	0	2	0	0	0	0	0	0	0	0	0	0	0	0	0	0	2	0	0	0	0	0	0	0	0	0	0	0	0
mk0639	0	0	0	0	0	0	0	0	0	0	0	0	0	0	0	0	0	0	0	0	0	2	0	0	0	0	0	0	0	0	0	0	0	0	0	0	2	0	0	0	0	0	0	0	0	0	0	0	0
mk0640	0	0	0	0	0	0	0	0	0	0	0	0	0	0	0	0	0	0	0	0	0	2	0	0	0	0	0	0	0	0	0	0	0	0	0	0	2	0	0	0	0	0	0	0	0	0	0	0	0
mk0641	0	0	2	0	2	0	2	2	0	0	0	0	2	2	2	2	0	2	0	0	0	2	2	2	0	2	0	2	0	2	0	0	0	0	2	2	0	2	2	0	2	2	2	2	2	2	2	2	0
mk0643	0	0	2	0	2	0	2	2	0	0	0	0	2	0	2	2	0	2	0	0	0	2	2	2	0	2	0	2	0	2	0	0	0	0	2	2	0	2	2	0	2	2	2	2	2	2	2	2	0
mk0644	0	0	2	0	2	0	2	2	0	0	0	0	2	2	2	2	0	2	0	0	0	2	2	2	0	2	0	2	0	2	0	0	0	0	2	2	0	2	2	0	2	2	2	2	2	2	2	2	0
mk0645	0	0	2	0	0	0	0	2	0	0	0	0	0	2	2	2	0	2	0	0	2	0	2	2	2	2	0	0	0	0	0	0	0	0	2	0	0	0	2	0	0	0	0	0	0	2	2	0	0
mk0646	0	0	0	0	2	0	2	0	0	0	0	0	2	0	0	0	0	0	0	0	2	2	0	0	2	0	0	2	0	2	0	0	0	0	0	2	0	2	0	0	2	2	2	0	2	0	0	2	0
mk0647	0	0	0	0	2	0	2	0	0	0	0	0	2	0	0	0	0	0	0	0	2	2	0	0	2	0	0	2	0	2	0	0	0	0	0	2	0	2	0	0	2	2	2	0	2	0	0	2	0
mk0648	0	0	0	0	0	0	0	0	0	0	0	0	0	0	0	0	0	0	0	0	2	0	0	0	0	0	0	0	0	0	0	0	0	0	0	0	0	0	0	0	0	0	0	0	0	0	0	0	0
mk0649	0	0	2	1	0	0	0	0	0	0	0	0	0	0	2	2	0	2	0	0	2	0	2	0	0	2	0	0	0	0	0	0	1	1	2	0	1	1	0	0	1	1	0	2	0	2	0	0	0
mk0650	0	0	0	0	2	0	2	0	0	0	0	0	2	2	0	0	0	0	0	0	2	2	0	2	2	0	0	2	0	2	0	0	0	0	0	2	2	2	2	0	2	2	2	0	2	0	2	2	0
mk0651	2	2	0	2	0	2	0	2	2	2	2	2	0	0	0	0	2	0	2	2	0	0	0	0	0	0	2	0	2	0	2	2	2	2	0	0	0	0	0	2	0	0	0	2	0	0	0	0	2
mk0653	0	0	0	2	0	0	0	0	0	0	0	0	0	0	0	0	0	0	0	0	0	0	0	0	2	0	0	0	0	2	0	0	0	0	0	0	2	0	2	0	0	0	0	0	0	0	2	0	0
mk0654	0	0	0	2	0	0	0	0	0	0	0	0	0	0	0	0	0	0	0	0	0	0	0	0	2	0	0	0	0	2	0	0	0	0	0	0	2	0	2	0	0	0	0	0	0	0	2	0	0
mk0655	0	0	0	2	2	0	2	2	0	0	0	0	2	2	0	0	0	0	0	0	0	2	0	2	2	0	0	0	0	2	0	0	0	0	2	2	2	2	0	0	2	2	2	0	2	0	0	2	0
mk0656	0	0	0	2	2	0	2	2	0	0	0	0	2	2	0	0	0	0	0	0	0	2	0	2	2	0	0	0	0	2	0	0	0	0	2	2	2	2	0	0	2	2	2	0	2	0	0	2	0
mk0657	0	0	2	0	0	2	0	2	0	2	2	2	0	0	0	0	2	2	0	2	0	0	2	0	2	2	0	2	0	0	0	0	0	2	0	0	0	0	0	0	0	0	0	0	0	2	0	0	0
mk0658	0	0	2	0	0	2	0	2	0	2	2	2	0	0	0	0	2	2	0	2	0	0	2	0	2	2	0	2	0	0	0	0	0	2	0	0	0	0	0	0	0	0	0	2	0	2	0	0	0
mk0660	0	0	0	0	0	0	0	0	0	2	2	2	0	0	0	0	2	0	0	2	0	0	0	0	2	0	0	0	0	0	0	0	0	2	0	0	0	0	0	0	0	0	0	2	0	0	0	0	0
mk0661	0	0	2	0	0	2	0	2	0	2	2	2	0	0	0	0	2	2	0	2	0	0	2	0	2	2	0	2	0	0	0	0	0	2	0	0	0	0	0	0	0	0	0	0	0	2	0	0	0
mk0665	0	0	0	0	0	0	0	0	0	2	2	2	0	0	0	0	2	0	0	2	0	0	0	0	2	0	0	0	0	0	0	0	0	2	0	0	0	0	0	0	0	0	0	2	0	0	0	0	0
mk0666	0	0	0	0	0	0	0	0	0	2	2	2	0	0	0	0	2	0	0	2	0	0	0	0	2	0	0	0	0	0	0	0	0	2	0	0	0	0	0	0	0	0	0	2	0	0	0	0	0
mk0667	0	0	0	0	0	0	0	0	0	2	2	2	0	0	0	0	2	0	0	2	0	0	0	0	2	0	0	0	0	0	0	0	0	2	0	0	0	0	0	0	0	0	0	2	0	0	0	0	0
mk0668	0	0	0	0	0	0	0	0	0	2	2	2	0	0	0	0	2	0	0	2	0	0	0	0	2	0	0	0	0	0	0	0	0	2	0	0	0	0	0	0	0	0	0	2	0	0	0	0	0
mk0669	0	0	0	0	2	0	2	0	0	0	0	0	2	2	0	0	0	0	2	0	0	0	0	0	0	0	0	2	0	2	0	0	0	0	0	2	2	2	0	0	2	2	2	2	2	0	0	2	0
mk0671	0	0	0	0	2	0	2	0	0	0	0	0	2	2	0	0	0	0	0	0	0	0	0	0	0	0	0	2	0	0	0	0	0	0	0	2	2	2	0	0	2	2	2	0	2	0	0	2	0
mk0672	0	0	0	0	2	0	2	0	0	0	0	0	2	1	0	0	0	0	0	0	0	0	0	0	0	0	0	2	0	2	0	0	0	0	0	2	2	2	0	0	2	2	2	0	2	0	0	2	0
mk0673	0	0	0	2	2	0	2	0	0	0	0	0	2	2	2	2	0	0	0	0	2	0	0	0	0	2	0	2	0	0	0	0	2	2	0	2	2	2	0	0	2	2	2	2	2	0	0	2	0
mk0675	0	0	0	0	2	0	2	0	0	0	0	0	2	2	0	0	0	0	0	0	2	0	0	0	0	0	0	2	0	0	0	0	0	0	0	2	2	2	0	0	2	2	2	2	2	0	0	2	0
mk0676	0	0	0	0	2	0	2	0	0	0	0	0	2	2	0	0	0	0	0	0	2	0	0	0	0	0	0	2	0	0	0	0	0	0	0	2	2	2	0	0	2	2	2	2	2	0	0	2	0
mk0677	0	0	0	0	2	0	2	0	0	0	0	0	2	2	0	0	0	0	0	0	2	0	0	0	0	0	0	2	0	0	0	0	0	0	0	2	2	2	0	0	2	2	2	2	2	0	0	2	0
mk0682	0	0	0	0	2	0	2	0	0	0	0	0	2	2	0	0	0	0	2	0	0	0	0	0	0	0	0	2	0	2	0	0	0	0	0	2	2	2	0	0	2	2	2	2	2	0	0	2	0
mk0683	0	0	0	0	2	0	2	0	0	0	0	0	2	2	0	0	0	0	2	0	0	0	0	0	0	0	0	2	0	0	0	0	0	0	0	2	2	2	0	0	2	2	2	2	2	0	0	2	0
mk0684	0	0	0	0	2	0	2	0	0	0	0	0	2	2	0	0	0	0	2	0	0	0	0	0	0	0	0	2	0	2	0	0	0	0	0	2	2	0	0	0	0	0	2	0	2	0	0	2	0
mk0685	0	0	0	2	2	0	2	0	0	0	0	0	2	2	2	2	0	0	0	0	2	0	0	0	0	2	0	2	0	0	0	0	2	2	0	2	2	2	0	0	2	2	2	2	2	2	0	2	0
mk0686	0	0	0	0	2	0	2	0	0	0	0	0	2	1	0	0	0	0	0	0	0	0	0	0	0	0	0	2	0	0	0	0	0	0	0	2	2	2	0	0	2	2	2	2	2	0	0	2	0
mk0687	0	0	0	0	2	0	2	0	0	0	0	0	2	2	0	0	0	0	0	0	0	0	0	0	0	0	0	2	0	0	0	0	0	0	0	2	2	2	0	0	2	2	2	2	2	0	0	2	0
mk0689	0	0	0	0	2	0	2	2	0	0	0	0	2	0	0	0	0	0	2	0	0	0	0	0	0	0	0	2	0	0	2	0	0	0	2	2	2	0	0	0	2	0	1	2	0	0	0	0	0
mk0690	0	0	0	0	2	0	2	2	0	0	0	0	2	0	0	0	0	0	2	0	0	0	0	0	0	0	0	2	0	0	2	0	0	0	2	2	2	0	0	0	2	0	1	2	0	0	0	0	0
mk0691	0	0	0	0	2	0	2	2	0	0	0	0	2	0	0	0	0	0	2	0	0	0	0	0	0	0	0	2	0	0	2	0	0	0	2	2	2	0	0	0	2	0	0	2	0	0	0	0	0
mk0694	0	0	0	0	2	0	2	2	0	0	0	0	2	0	0	0	0	0	2	0	0	0	0	0	0	0	0	2	0	0	2	0	0	0	2	2	2	0	2	0	2	0	1	2	0	0	2	0	0
mk0699	0	0	0	0	2	0	2	0	0	0	0	0	2	2	0	0	0	0	2	0	2	0	0	0	0	0	0	2	0	0	2	0	0	0	0	2	2	2	0	0	2	2	2	2	2	0	0	2	0
mk0705	0	0	0	0	2	0	2	2	0	0	0	0	2	0	0	0	0	0	2	0	0	0	0	0	0	0	0	2	0	0	2	0	0	0	0	2	2	0	0	0	2	0	0	2	0	0	0	0	0
mk0710	0	0	0	0	2	0	2	2	0	0	0	0	2	0	0	0	0	0	2	0	0	0	0	0	0	0	0	2	0	0	2	0	0	0	2	2	2	0	2	0	2	0	0	2	0	0	2	0	0
mk0713	0	0	0	0	2	0	2	0	0	0	0	0	2	2	0	0	0	0	2	0	2	0	0	0	0	0	0	2	0	0	2	0	0	0	0	2	2	2	0	0	2	2	2	2	2	0	0	2	0
mk0716	2	2	0	0	2	0	0	0	0	1	2	2	0	0	2	2	0	0	2	2	0	0	0	0	0	2	2	0	0	0	2	2	0	2	0	0	0	0	2	2	0	0	0	0	0	0	2	0	2
mk0722	0	0	0	0	2	0	2	2	0	0	0	0	2	2	0	0	0	0	2	0	2	0	0	0	0	0	0	2	0	2	2	0	0	0	0	2	2	2	0	0	2	2	2	2	2	0	0	2	0
mk0723	0	0	0	0	2	0	2	2	0	0	0	0	2	0	0	0	0	0	2	0	0	0	0	0	0	0	0	2	0	0	2	0	0	0	2	2	2	0	2	0	2	0	0	2	0	0	2	0	0
mk0730	0	0	0	0	2	0	2	2	0	0	0	0	2	0	0	0	0	0	2	0	0	0	0	0	0	0	0	2	0	0	2	0	0	0	2	2	2	0	2	0	2	0	1	2	0	0	2	0	0
mk0731	0	0	0	2	2	0	2	2	0	0	0	0	2	0	2	2	0	0	2	0	2	0	0	0	0	2	0	2	0	0	2	0	2	2	2	2	2	2	2	0	2	2	0	2	0	0	2	0	0
mk0734	0	0	0	0	2	0	2	2	0	0	0	0	2	0	0	0	0	0	2	0	0	0	0	0	0	0	0	2	0	0	2	0	0	0	2	2	2	0	2	0	2	0	1	2	0	0	2	0	0
mk0737	2	2	0	2	0	2	0	0	2	2	2	2	0	0	2	2	2	0	0	2	0	0	0	0	2	0	2	0	2	0	0	2	2	2	0	0	0	0	0	2	0	0	0	0	0	0	0	0	2
mk0738	2	2	0	2	0	2	0	0	2	2	2	2	0	0	2	2	2	0	0	2	0	0	0	0	2	0	2	0	2	0	0	2	2	2	0	0	0	0	0	2	0	0	0	0	0	0	0	0	2
mk0739	0	0	0	0	2	0	2	2	0	0	0	0	2	0	0	0	0	0	2	0	0	0	0	0	0	0	0	2	0	0	2	0	0	0	2	2	2	0	2	0	2	0	0	2	0	0	2	0	0
mk0740	2	2	0	2	0	2	0	0	2	2	2	2	0	0	2	2	2	0	0	2	0	0	0	0	2	0	2	0	2	0	0	2	2	2	0	0	0	0	0	2	0	0	0	0	0	0	0	0	2
mk0742	0	0	0	0	2	0	2	2	0	0	0	0	2	0	0	0	0	0	2	0	0	0	0	0	0	0	0	2	0	0	2	0	0	0	2	2	2	0	2	0	2	0	1	2	0	0	2	0	0
mk0745	0	0	0	0	2	0	2	2	0	0	0	0	2	0	0	0	0	0	2	0	0	0	0	0	0	0	0	2	0	0	2	0	0	0	2	2	2	0	2	0	2	0	0	2	0	0	2	0	0
mk0746	2	2	0	2	0	2	0	0	2	2	2	2	0	0	2	2	2	0	0	2	0	0	0	0	2	0	2	0	2	0	0	2	2	2	0	0	0	0	0	2	0	0	0	0	0	0	0	0	2
mk0748	2	2	0	2	0	2	0	0	2	2	2	2	0	0	2	2	2	0	0	2	0	0	0	0	2	0	2	0	2	0	0	2	2	2	2	0	0	0	0	2	0	0	0	2	0	0	0	0	2
mk0749	2	2	0	2	0	2	0	0	2	2	2	2	0	0	2	2	2	0	0	2	0	0	0	0	2	0	2	0	2	0	0	2	2	2	2	0	0	0	0	2	0	0	0	2	0	0	0	0	2
mk0750	0	0	0	0	2	0	2	2	0	0	0	0	2	0	0	0	0	0	2	0	0	0	0	0	0	0	0	2	0	0	2	0	0	0	2	2	2	0	2	0	2	0	0	2	0	0	2	0	0
mk0752	2	2	0	2	0	2	0	0	2	2	2	2	0	0	0	0	2	0	0	2	0	0	0	0	2	0	2	0	2	0	0	2	2	2	0	0	0	0	0	2	0	0	0	0	0	0	0	0	2
mk0753	2	2	0	2	0	2	0	0	2	2	2	2	0	0	2	2	2	0	0	2	0	0	0	0	2	0	2	0	2	0	0	2	2	2	0	0	0	0	0	2	0	0	0	0	0	0	0	0	2
mk0755	2	2	0	2	0	2	0	0	2	2	2	2	0	0	2	2	2	0	0	2	0	0	0	0	2	0	2	0	2	0	0	2	2	2	0	0	0	0	0	2	0	0	0	0	0	0	0	0	2
mk0756	0	0	0	0	2	0	2	2	0	0	0	0	2	0	0	0	0	0	2	0	2	0	0	0	0	0	0	2	0	2	2	0	0	0	2	2	2	0	2	0	2	0	0	2	0	0	2	0	0
mk0757	0	0	0	0	2	0	2	2	0	0	0	0	2	0	0	0	0	0	2	0	0	0	0	0	0	0	0	2	0	0	2	0	0	0	2	2	2	0	2	0	2	0	2	2	0	0	2	0	0
mk0758	2	2	0	2	0	2	0	0	2	2	2	2	0	0	0	0	2	0	0	2	2	0	0	0	2	0	2	0	2	0	0	2	2	2	0	0	0	0	0	2	0	0	0	0	0	0	0	0	2
mk0759	2	2	0	2	0	2	0	0	2	2	2	2	0	0	0	0	2	0	0	2	2	0	0	0	2	0	2	0	2	0	0	2	2	2	0	0	0	0	0	2	0	0	0	0	0	0	0	0	2
mk0760	0	0	0	0	2	0	2	2	0	0	0	0	2	0	0	0	0	0	2	0	0	0	0	0	0	0	0	2	0	0	2	0	0	0	0	2	2	0	2	0	2	0	0	0	0	0	2	0	0
mk0761	0	0	0	0	0	0	0	0	0	0	0	0	0	0	0	0	0	0	0	0	0	0	0	0	0	0	0	0	0	0	0	0	0	0	2	0	0	0	0	0	0	0	0	2	0	0	0	0	0
mk0762	2	2	0	2	0	2	0	0	2	2	2	2	0	0	0	0	2	0	0	2	0	0	0	0	2	0	2	0	2	0	0	2	2	2	0	0	0	0	0	2	0	0	0	0	0	0	0	0	2
mk0763	2	2	0	0	0	0	0	0	2	2	2	2	0	0	0	0	2	0	0	2	2	0	0	0	2	0	2	0	0	0	0	2	2	2	0	0	0	0	0	2	0	0	0	0	0	0	0	0	2
mk0764	2	2	0	0	0	0	0	0	2	2	2	2	0	0	0	0	2	0	0	2	0	0	0	0	2	0	2	0	0	0	0	2	2	2	0	0	0	0	0	2	0	0	0	0	0	0	0	0	2
mk0765	0	0	2	0	0	0	0	0	0	0	0	0	0	2	2	2	0	2	0	0	0	2	2	2	0	2	0	0	0	2	0	0	0	0	2	0	0	2	0	0	0	2	1	2	2	2	0	2	0
mk0766	0	0	2	0	0	0	0	0	0	0	0	0	0	1	0	0	0	2	0	0	0	2	2	2	0	2	0	0	0	0	0	0	0	0	0	0	0	2	0	0	0	2	1	0	2	2	0	2	0
mk0767	0	0	0	0	0	0	0	0	0	0	0	0	0	0	0	0	0	0	0	0	2	0	0	0	0	0	0	0	0	0	0	0	0	0	0	0	0	0	0	0	0	0	0	2	0	0	0	0	0
mk0769	0	0	2	0	0	0	0	0	0	0	0	0	0	2	2	2	0	2	0	0	0	2	2	2	0	2	0	0	0	2	0	0	0	0	0	0	0	2	0	0	0	2	1	2	2	2	0	2	0
mk0770	0	0	0	0	2	0	2	2	0	0	0	0	2	0	0	0	0	0	2	0	2	0	0	0	0	0	0	2	0	0	2	0	0	0	0	2	2	0	2	0	2	0	1	0	0	0	2	0	0
mk0771	0	0	0	0	0	0	0	0	0	0	0	0	0	0	2	2	0	0	0	0	0	0	0	0	0	0	0	0	0	2	0	0	0	0	0	0	0	0	0	0	0	0	0	2	0	0	0	0	0
mk0772	0	0	2	2	0	2	0	0	0	0	0	0	0	2	2	2	0	2	0	0	2	2	2	2	0	2	0	0	2	2	0	0	0	0	2	0	0	2	0	0	0	2	2	2	2	2	0	2	0
mk0774	0	0	2	0	0	2	0	0	0	0	0	0	0	2	2	2	0	2	0	0	0	2	2	2	0	2	0	0	2	2	0	0	0	0	2	0	0	2	0	0	0	2	2	2	2	0	0	2	0
mk0775	0	0	2	0	0	2	0	0	0	0	0	0	0	1	2	2	0	2	0	0	0	2	2	2	0	2	0	0	2	2	0	0	0	0	2	0	0	2	0	0	0	2	2	2	2	0	0	2	0
mk0776	0	0	2	0	0	2	0	0	0	0	0	0	0	2	2	2	0	2	0	0	0	2	2	2	0	2	0	0	2	2	0	0	0	0	2	0	0	2	0	0	0	2	2	2	2	0	0	2	0
mk0778	0	0	0	0	0	0	0	0	0	0	0	2	0	1	0	2	0	2	0	0	0	2	0	2	0	2	0	0	0	0	0	0	0	0	0	0	0	2	0	0	0	2	2	0	2	0	0	2	0
mk0779	0	0	0	2	0	0	0	0	0	0	0	0	0	0	0	2	0	2	0	0	0	2	0	2	0	2	0	0	0	0	0	0	0	0	0	0	0	0	0	0	0	0	2	0	0	0	0	0	0
mk0780	0	0	0	0	0	0	0	0	0	0	0	0	0	0	0	2	0	2	0	0	0	2	0	2	0	2	0	0	0	0	0	0	0	0	0	0	0	0	0	0	0	0	2	0	0	0	0	0	0
mk0782	0	0	2	0	0	2	0	0	0	0	0	0	0	0	2	0	0	0	0	0	2	0	0	0	2	0	0	0	2	2	0	0	0	0	2	0	0	0	2	0	0	0	0	2	0	0	2	0	0
mk0783	2	2	0	0	2	0	2	2	2	2	2	0	2	0	0	0	2	0	2	2	0	0	0	0	0	0	2	2	0	0	2	2	2	2	0	2	2	0	2	2	2	0	0	0	0	0	2	0	2
mk0784	0	0	2	0	0	0	2	0	0	0	0	0	0	0	0	0	2	0	0	0	0	0	0	0	0	0	0	0	0	0	0	0	0	2	0	0	0	0	0	2	0	0	0	0	0	0	0	2	0
mk0785	0	0	0	0	0	0	0	0	0	0	0	0	0	0	2	0	0	0	0	0	0	0	0	0	0	0	0	0	0	2	0	0	0	0	0	0	0	0	2	0	0	0	0	2	0	0	2	0	0
mk0786	0	0	2	0	0	0	0	0	0	0	0	0	2	0	0	0	0	0	0	0	0	0	2	2	2	2	0	0	0	0	0	0	0	0	0	0	2	2	2	0	1	2	2	0	2	2	2	0	0
mk0787	0	0	0	2	0	0	2	2	0	0	0	0	0	0	2	2	0	2	0	0	2	2	0	0	0	0	0	0	0	2	0	0	0	0	0	0	0	0	2	0	0	0	0	2	0	0	2	0	0
mk0788	0	0	0	2	0	0	2	2	0	0	0	0	0	0	2	2	0	2	0	0	2	2	0	0	0	0	0	0	0	2	0	0	0	0	0	0	0	0	2	0	0	0	0	2	0	0	2	0	0
mk0789	0	0	0	0	0	0	2	2	0	0	0	0	0	0	2	2	0	2	0	0	2	2	0	0	0	0	0	0	0	2	0	0	0	0	0	0	0	0	2	0	0	0	0	2	0	0	2	0	0
mk0790	0	0	0	0	0	0	2	2	0	0	0	0	0	1	2	2	0	2	0	0	2	2	0	0	0	0	0	0	0	2	0	0	0	0	0	0	0	0	2	0	0	0	0	2	0	0	2	0	0
mk0791	0	0	0	2	0	0	2	2	0	0	0	0	0	1	2	2	0	2	0	0	2	2	2	0	0	2	0	2	0	2	0	0	0	0	0	0	0	0	2	0	0	0	0	2	0	0	2	2	0
mk0792	0	0	0	2	0	0	2	2	0	0	0	0	0	0	2	2	0	2	0	0	2	2	0	0	0	0	0	0	0	2	0	0	0	0	0	0	0	0	2	0	0	0	0	2	0	0	2	2	0
mk0794	0	0	0	2	0	0	2	2	0	0	0	0	0	0	2	2	0	2	0	0	2	2	0	0	0	0	0	0	0	2	0	0	0	0	0	0	0	0	2	0	0	0	0	2	0	0	2	0	0
mk0796	0	0	2	0	0	0	0	0	0	0	0	0	2	2	0	0	0	0	0	0	0	0	2	2	2	2	0	2	0	0	0	0	0	0	0	2	2	2	0	0	2	2	2	0	2	2	0	2	0
mk0797	2	2	0	2	2	0	0	0	2	2	2	2	0	0	2	0	2	0	2	2	0	0	0	0	2	0	2	0	0	0	2	2	2	2	0	0	0	0	2	2	0	0	0	2	0	0	0	0	2
mk0799	2	2	0	0	2	0	0	0	2	2	2	2	0	0	2	0	2	0	2	2	0	0	0	0	2	0	2	0	0	0	2	2	2	2	0	0	0	0	2	2	0	0	0	2	0	0	0	0	2
mk0800	2	2	0	2	2	0	0	0	2	2	2	2	0	0	2	0	2	0	2	2	0	0	0	0	2	0	2	0	0	0	2	2	2	2	0	0	0	0	2	2	0	0	0	2	0	0	0	0	2
mk0801	2	2	0	0	2	0	0	0	2	2	2	2	0	0	0	0	2	0	2	2	0	0	0	0	0	0	2	0	0	0	2	2	2	2	0	0	0	0	0	2	0	0	0	0	0	0	0	0	2
mk0802	2	2	0	2	2	2	0	0	2	2	2	2	0	0	0	0	2	0	2	2	0	0	0	0	0	0	2	0	2	0	2	2	2	2	2	0	0	0	0	2	0	0	0	0	0	0	0	0	2
mk0803	0	0	0	0	0	0	0	0	0	0	0	0	0	0	0	0	0	0	0	0	0	0	0	0	2	0	0	0	0	0	0	0	0	0	0	0	0	0	0	0	0	0	0	0	0	0	0	0	0
mk0804	0	0	0	2	0	0	0	0	0	0	0	0	0	0	0	0	0	0	0	0	0	0	0	0	2	0	0	0	0	0	0	0	0	0	0	0	0	0	0	0	0	0	0	0	0	0	0	0	0
mk0805	0	0	0	0	0	0	0	0	0	0	0	0	0	1	0	2	0	0	0	0	0	0	0	0	2	0	0	0	0	0	0	0	0	0	0	0	0	0	2	0	0	0	0	0	0	0	0	0	0
mk0806	2	2	2	2	0	0	0	2	2	2	2	0	2	0	0	0	2	0	2	2	2	0	2	2	0	2	2	0	0	2	2	2	2	2	0	0	2	0	0	2	0	0	0	0	0	2	2	0	2
mk0807	0	0	0	0	2	2	2	0	0	0	0	2	0	2	2	2	0	2	0	0	0	2	0	0	2	0	0	2	2	0	0	0	0	0	2	2	0	2	2	0	2	2	2	2	2	0	0	2	0
mk0808	0	0	0	0	2	0	0	0	0	0	0	0	0	2	0	0	0	0	0	0	0	0	0	0	0	0	0	2	0	0	0	0	0	0	0	2	0	2	0	0	2	2	2	0	2	0	0	2	0
mk0809	0	0	0	0	2	0	0	0	0	0	0	0	0	2	0	0	0	0	0	0	0	0	0	0	0	0	0	2	0	0	0	0	0	0	0	2	0	2	0	0	2	2	2	0	2	0	0	2	0
mk0810	0	0	2	2	0	0	2	0	0	0	0	0	2	0	0	0	0	2	0	0	0	2	2	2	2	2	2	0	0	0	0	2	0	0	0	0	2	0	0	2	2	0	0	0	0	2	2	0	0
mk0811	2	2	0	0	2	0	0	0	2	0	0	0	0	0	0	0	2	0	2	0	0	0	0	0	0	0	0	2	0	0	2	0	2	0	0	2	0	2	0	0	0	2	2	0	0	0	0	2	0
mk0812	2	2	0	0	2	0	0	0	2	0	0	0	0	0	0	0	2	0	2	0	0	0	0	0	0	0	0	2	0	0	2	0	2	0	0	2	2	2	0	0	0	2	2	0	0	0	0	2	0
mk0813	2	2	0	2	2	0	0	0	2	0	1	1	2	0	2	2	2	0	2	0	0	0	0	0	0	0	0	2	0	0	2	0	2	0	0	2	2	2	2	0	2	2	2	2	2	0	0	2	0
mk0814	2	2	0	2	2	0	0	0	2	0	0	2	2	0	2	2	2	0	2	0	0	0	0	0	0	0	0	2	0	0	2	0	2	0	0	2	2	2	2	0	2	2	2	2	2	0	0	2	0
mk0815	2	2	0	2	2	0	0	0	2	0	0	2	2	0	2	2	2	0	2	0	0	0	0	0	0	0	0	2	0	0	2	0	2	0	0	2	2	2	2	0	2	2	2	2	2	0	0	2	0
mk0816	2	2	0	0	2	0	0	0	2	0	0	0	0	0	0	0	2	0	2	0	0	0	0	0	0	0	0	2	0	0	2	0	2	0	0	2	2	2	0	0	0	2	2	0	0	0	0	2	0
mk0817	0	0	0	0	0	0	2	2	0	0	0	0	2	2	0	0	0	2	0	0	2	0	0	0	0	0	0	0	0	0	0	0	0	0	0	0	0	0	0	0	0	0	0	0	0	0	0	0	0
mk0818	2	0	0	0	2	0	2	2	2	0	0	0	2	2	2	2	2	2	0	0	0	0	0	0	0	2	0	2	0	2	0	0	2	0	0	2	2	0	2	2	0	0	1	2	0	0	0	2	0
mk0819	2	0	0	0	2	0	0	2	2	0	0	0	2	0	2	2	2	0	0	0	0	0	0	0	0	0	0	2	0	2	0	0	2	0	0	2	2	0	2	2	0	0	0	2	0	0	0	2	0
mk0820	0	0	2	2	0	0	2	0	0	2	0	0	0	0	2	0	0	2	2	0	0	2	0	0	2	0	0	0	0	2	2	0	0	0	2	0	2	2	0	0	2	2	2	0	2	0	0	0	0
mk0821	2	0	0	2	2	0	0	2	2	0	0	0	2	0	2	2	2	0	0	0	2	0	0	0	0	0	0	2	0	0	0	0	2	0	0	2	2	0	0	0	0	0	0	0	0	0	0	2	0
mk0822	0	0	0	0	0	0	2	2	0	0	0	0	2	2	0	0	0	2	0	0	2	0	0	0	0	0	0	0	0	0	0	0	0	0	0	0	0	0	0	0	0	0	0	0	0	0	0	0	0
mk0823	0	0	0	0	0	0	0	2	0	0	0	0	2	0	0	0	0	0	0	0	0	0	0	0	0	0	0	0	0	0	0	0	0	0	0	0	0	0	0	0	0	0	0	0	0	0	0	0	0
mk0824	0	0	0	0	0	0	0	0	0	0	0	0	0	0	0	0	2	0	0	0	0	0	0	0	0	0	0	0	0	2	0	0	0	0	0	0	0	0	0	0	0	0	0	0	0	0	0	0	0
mk0825	2	2	0	0	0	0	2	2	2	0	0	0	0	0	2	0	2	0	2	2	0	0	0	0	0	0	2	0	0	0	2	2	0	2	2	0	0	0	0	2	0	0	0	0	0	0	0	0	2
mk0826	2	2	0	2	0	0	2	2	2	0	2	2	0	0	2	0	2	0	2	2	0	0	0	0	0	0	2	0	0	0	2	2	0	2	2	0	0	0	0	2	0	0	0	0	0	0	0	0	2
mk0827	0	0	0	2	0	2	0	0	0	0	2	2	0	0	0	0	0	2	0	0	0	0	0	0	2	0	0	0	2	0	0	0	0	0	0	0	0	0	2	0	0	0	0	2	0	2	0	0	0
mk0828	0	0	0	2	0	2	0	0	0	0	2	2	0	0	0	0	0	2	0	0	0	0	0	0	2	0	0	0	2	0	0	0	0	0	0	0	0	0	2	0	0	0	0	2	0	2	0	0	0
mk0829	0	0	0	2	0	2	0	0	0	0	2	2	0	0	0	0	0	2	0	0	0	0	0	0	2	0	0	0	2	0	0	0	0	0	0	0	0	0	2	0	0	0	0	2	0	2	0	0	0
mk0830	0	0	0	0	0	2	0	0	0	1	0	0	0	0	0	0	0	2	0	0	0	0	0	0	2	0	0	0	2	0	0	0	0	0	0	0	0	0	2	0	0	0	0	2	0	2	0	0	0
mk0831	0	0	2	0	0	0	2	2	2	0	0	0	0	0	0	0	0	2	0	2	0	0	0	0	2	2	0	0	0	2	0	0	0	0	2	0	2	0	2	0	0	0	0	0	0	0	2	0	0
mk0832	0	0	0	2	0	0	0	0	0	2	2	2	0	0	0	0	0	0	0	0	0	0	2	0	0	0	0	0	0	0	2	0	0	0	0	0	0	0	0	0	0	0	0	2	0	2	0	0	0
mk0833	0	0	0	0	0	0	2	0	2	0	0	0	0	0	0	0	0	2	0	2	0	0	0	0	2	2	0	0	0	2	2	0	0	0	0	0	0	0	2	0	0	0	0	0	0	0	2	0	0
mk0834	0	0	0	0	0	0	2	0	2	0	0	0	0	0	0	0	0	2	0	2	0	0	0	0	2	2	0	0	0	2	2	0	0	0	0	0	0	0	2	0	0	0	0	0	0	0	2	0	0
mk0835	0	0	0	0	0	0	2	0	2	0	0	0	0	0	0	0	0	2	0	2	0	0	0	0	2	2	0	0	0	2	2	0	0	0	0	0	0	0	2	0	0	0	0	0	0	0	2	0	0
mk0836	0	0	0	2	0	0	0	0	0	2	2	2	0	0	0	0	0	0	0	0	0	0	2	0	0	0	0	0	0	0	2	0	0	0	0	0	0	0	0	0	0	0	0	2	0	2	0	0	0
mk0838	0	0	0	2	0	0	0	0	0	0	0	0	0	0	0	0	0	0	0	0	0	0	0	0	0	0	0	0	0	0	0	0	0	0	0	0	0	0	0	0	0	0	0	0	0	2	0	0	0
mk0843	0	0	0	0	0	0	0	0	0	0	0	0	0	0	0	0	0	0	0	0	2	0	0	0	0	0	0	0	0	0	0	0	0	0	0	0	0	0	0	0	0	0	0	0	0	0	0	0	0
mk0845	0	0	2	0	0	0	0	0	2	0	0	0	0	0	0	0	2	2	0	2	0	0	0	0	0	0	0	2	0	2	0	0	0	2	0	0	0	0	2	0	0	0	0	0	0	2	2	0	0
mk0846	0	0	2	0	0	0	0	0	2	0	0	0	0	0	0	0	2	2	0	2	2	0	0	0	0	0	0	2	0	2	0	0	0	2	0	0	0	0	2	0	0	0	0	0	0	2	2	0	0
mk0847	2	2	0	0	2	2	0	0	0	2	2	2	2	2	2	2	0	0	2	0	0	0	0	2	0	0	2	0	2	0	0	2	2	0	0	0	2	2	0	2	2	2	2	0	2	0	0	2	2
mk0849	2	2	0	0	2	2	0	0	0	1	2	2	2	2	2	2	0	0	2	0	0	0	0	2	0	0	2	0	2	0	0	2	2	0	0	0	2	2	0	2	2	2	2	0	2	0	0	2	2
mk0850	0	0	0	0	0	0	0	2	0	0	0	0	0	0	0	0	0	0	0	0	0	2	0	0	2	0	0	0	0	0	0	0	0	0	2	2	0	0	0	0	0	0	0	2	0	0	0	0	0
mk0851	0	0	0	0	0	0	0	2	0	0	0	0	0	0	0	0	0	0	0	0	0	2	0	0	2	0	0	0	0	0	0	0	0	0	2	2	0	0	0	0	0	0	0	2	0	0	0	0	0
mk0852	0	0	0	0	0	0	0	0	0	0	0	0	0	0	0	0	0	0	0	0	2	0	0	0	0	0	0	0	0	0	0	0	0	0	0	0	0	0	0	0	0	0	0	0	0	0	0	0	0
mk0854	0	0	0	0	0	0	0	2	2	0	0	0	0	0	0	0	0	2	0	2	2	2	2	0	2	0	0	0	0	0	0	0	0	0	2	2	0	0	0	0	0	0	0	2	0	0	0	0	0
mk0855	0	0	0	0	0	0	0	2	2	0	0	0	0	0	0	0	0	0	0	2	2	2	2	0	2	0	0	0	0	0	0	0	0	0	2	2	0	0	0	0	0	0	0	2	0	0	0	0	0
mk0857	0	0	0	0	0	0	0	2	2	0	0	0	0	0	0	0	0	2	0	2	2	2	2	0	2	0	0	0	0	0	0	0	0	0	2	2	0	0	0	0	0	0	0	2	0	0	0	0	0
mk0858	2	2	0	0	2	2	0	0	0	2	2	2	2	2	2	2	0	0	0	0	2	0	0	2	0	0	2	0	2	0	0	2	2	0	0	0	2	2	0	2	2	2	2	0	2	0	0	2	2
mk0859	2	2	0	0	2	2	0	0	0	2	2	2	2	2	2	2	0	0	0	0	2	0	0	2	0	0	2	0	2	0	0	2	2	0	0	0	2	2	0	2	2	2	2	0	2	0	0	2	2
mk0861	0	0	0	0	0	0	0	2	0	0	0	0	0	0	0	0	0	0	0	0	0	0	0	0	0	0	0	0	0	0	0	0	0	0	2	0	0	0	0	0	0	0	0	2	0	0	0	0	0
mk0863	0	0	2	2	0	0	2	0	2	0	0	0	0	0	0	0	2	2	2	2	2	0	2	0	2	2	0	2	0	2	2	0	0	2	0	2	0	0	2	0	0	0	0	0	0	2	2	0	0
mk0864	0	0	2	2	0	0	2	0	2	0	0	0	0	0	0	0	2	2	2	2	2	0	2	0	2	2	0	2	0	2	2	0	0	2	0	2	0	0	2	0	0	0	0	0	0	2	2	0	0
mk0865	0	0	0	2	2	2	0	0	0	2	2	2	0	0	2	2	0	0	2	0	2	0	0	2	0	2	0	0	2	0	2	0	2	2	0	0	2	2	0	2	2	2	0	2	0	0	0	0	0
mk0866	0	0	2	2	0	0	2	2	2	0	0	0	0	0	0	0	2	2	0	2	2	0	2	0	0	2	0	2	0	2	0	0	0	2	2	2	0	0	2	0	0	0	0	2	0	2	2	0	0
mk0868	0	0	2	2	0	0	2	2	2	1	0	0	0	0	0	0	2	2	0	2	2	0	2	0	0	2	0	2	0	2	0	0	0	2	2	2	0	0	2	0	0	0	0	2	0	2	2	0	0
mk0869	0	0	2	0	0	0	2	0	2	0	0	0	2	2	0	2	0	2	0	2	0	2	2	0	0	2	0	2	0	0	0	0	0	0	0	2	2	2	2	0	2	2	2	0	2	0	2	2	0
mk0870	0	0	0	0	0	0	2	0	0	0	0	0	2	2	0	0	0	0	0	0	0	0	2	0	0	2	0	0	0	0	0	0	0	0	0	0	0	2	0	0	2	2	2	0	2	0	0	2	0
mk0872	0	0	0	0	0	0	2	0	0	0	0	0	2	2	0	0	0	0	0	0	0	2	2	2	0	2	0	0	0	0	0	0	0	0	0	0	0	2	0	0	2	2	2	0	2	0	0	2	0
mk0873	0	0	0	0	0	0	2	0	0	0	0	0	2	2	0	0	0	0	0	0	0	2	2	2	0	2	0	0	0	0	0	0	0	0	0	0	0	2	0	0	2	2	2	0	2	0	0	2	0
mk0874	0	0	0	0	0	0	2	0	0	0	0	0	2	2	0	0	0	0	0	0	0	2	2	2	2	2	0	0	0	0	2	0	0	0	0	0	0	2	0	0	2	2	2	0	2	0	0	2	0
mk0875	2	2	0	0	0	0	0	2	0	0	0	0	0	0	0	0	2	0	0	0	0	0	0	0	0	0	2	0	0	0	0	2	0	2	0	0	0	0	0	0	0	0	0	2	0	2	0	0	2
mk0876	0	0	0	0	0	0	2	0	0	0	0	0	2	2	0	0	0	2	0	0	0	2	2	2	2	2	0	0	0	0	2	0	0	0	2	0	0	2	0	0	2	2	2	0	2	0	0	2	0
mk0877	0	0	0	0	2	2	0	0	0	2	2	2	0	0	0	0	0	0	2	0	0	0	0	0	2	0	0	0	2	2	2	0	0	0	0	0	0	0	0	2	0	0	0	0	0	0	0	0	0
mk0878	2	2	2	0	0	0	2	0	0	0	0	0	0	0	0	2	2	0	0	0	2	0	2	0	0	2	2	2	0	2	0	2	0	2	0	2	2	0	0	0	0	0	0	0	0	0	0	0	2
mk0879	2	2	2	0	0	0	2	0	0	0	0	0	0	0	0	2	0	2	0	0	0	2	2	2	2	2	2	2	0	0	0	2	0	0	0	2	2	0	2	0	0	0	0	0	0	0	2	0	2
mk0880	0	0	0	2	2	2	0	0	2	2	2	2	0	0	2	0	0	0	2	2	0	2	0	2	0	0	0	0	2	0	2	0	2	0	0	0	0	0	0	0	0	0	2	0	0	0	0	0	0
mk0881	0	0	2	0	0	0	2	0	0	0	0	0	0	0	0	2	0	0	2	0	0	0	2	0	0	2	0	2	0	0	0	0	0	0	2	0	2	0	0	0	0	0	0	0	0	0	0	0	0
mk0882	0	0	0	2	0	0	0	2	2	1	2	2	2	2	2	0	0	0	0	2	0	2	0	0	0	0	0	0	0	0	2	0	0	0	0	2	0	2	2	2	2	2	0	0	2	0	2	2	0
mk0883	0	0	2	0	0	0	2	0	0	0	0	0	0	0	0	2	0	0	2	0	0	0	2	0	0	2	0	2	0	0	0	0	0	0	2	0	2	0	0	0	0	0	0	0	0	0	0	0	0
mk0885	0	0	2	0	0	0	2	2	0	0	0	0	0	0	0	2	2	0	0	0	2	0	2	0	0	2	0	2	0	2	0	0	0	2	2	0	2	0	0	0	0	0	0	0	0	0	0	0	0
mk0887	0	0	2	0	0	0	2	2	0	0	0	0	0	0	0	2	0	0	0	0	2	0	2	0	0	2	0	2	0	2	0	0	0	0	2	0	2	0	0	0	0	0	0	0	0	0	0	0	0
mk0888	2	2	2	0	0	0	2	2	0	0	0	0	0	0	0	2	0	0	0	0	0	0	2	0	0	2	2	2	0	0	0	2	0	0	2	2	2	0	0	0	0	0	0	0	0	0	0	0	2
mk0889	0	0	2	0	0	0	2	2	0	0	0	0	0	0	0	2	2	0	0	0	2	0	2	0	0	2	0	2	0	2	0	0	0	2	2	0	2	0	0	0	0	0	0	0	0	0	0	0	0
mk0890	2	2	2	2	0	0	2	0	0	0	0	0	0	0	0	2	0	2	0	0	2	2	2	2	2	2	2	2	0	2	2	2	0	0	0	2	2	0	2	0	0	0	0	0	0	0	2	0	2
mk0891	2	2	2	2	0	0	2	0	0	0	0	0	0	0	0	2	0	2	0	0	2	2	2	2	2	2	2	2	0	2	2	2	0	0	0	2	2	0	2	0	0	0	0	0	0	0	2	0	2
mk0892	0	0	2	0	0	0	2	2	0	0	0	0	0	0	0	2	0	0	0	0	2	0	2	0	0	2	0	2	0	2	0	0	0	0	2	0	2	0	0	0	0	0	0	0	0	0	0	0	0
mk0894	0	0	2	0	0	0	2	2	0	0	0	0	0	0	0	2	0	0	0	0	0	0	2	0	0	2	0	2	0	0	0	0	0	0	2	0	2	0	0	0	0	0	0	0	0	0	0	0	0
mk0895	0	0	2	0	0	0	2	2	0	0	0	0	0	0	0	2	2	0	0	0	2	0	2	0	0	2	0	2	0	2	0	0	0	2	2	0	2	0	0	0	0	0	0	0	0	0	0	0	0
mk0897	2	2	2	0	0	0	2	2	0	0	0	0	0	0	0	2	0	0	0	0	2	0	2	0	0	2	2	2	0	2	0	2	0	0	2	0	2	0	0	0	0	0	0	0	0	0	0	0	2
mk0898	2	2	2	0	0	0	2	2	0	0	0	0	0	0	0	2	0	0	0	0	0	0	2	0	0	2	2	2	0	0	0	2	0	0	2	2	2	0	0	0	0	0	0	0	0	0	0	0	2
mk0899	0	0	2	0	0	0	2	0	0	0	0	0	0	0	0	2	0	0	0	0	0	0	2	0	0	2	0	2	0	0	0	0	0	0	2	0	2	0	0	0	0	0	0	0	0	0	0	0	0
mk0900	0	0	2	0	0	0	2	0	0	0	0	0	0	0	0	2	0	0	2	0	0	0	2	0	0	2	0	2	0	0	0	0	0	0	0	0	2	0	0	0	0	0	0	0	0	0	0	0	0
mk0901	0	0	0	0	2	2	0	2	0	0	0	0	2	2	2	0	0	2	2	0	0	0	0	0	2	0	0	0	2	0	0	0	2	0	0	0	0	2	2	2	2	2	2	2	2	2	2	2	0
mk0902	0	0	0	0	0	0	0	2	0	0	0	0	2	2	0	0	0	2	0	0	0	0	0	0	2	0	0	0	0	0	0	0	0	0	0	0	0	2	0	2	2	2	0	2	2	2	0	2	0
mk0903	0	0	0	0	2	2	0	0	0	1	0	0	2	2	2	0	0	2	2	0	0	0	0	0	2	0	0	0	2	0	0	0	2	0	0	0	0	2	2	2	2	2	2	2	2	2	2	2	0
mk0906	0	0	0	2	2	2	0	2	2	1	2	2	2	2	2	0	0	0	0	2	0	2	0	2	0	0	0	0	2	0	2	0	2	0	0	2	0	2	2	2	2	2	2	0	2	0	2	2	0
mk0907	0	0	0	2	0	0	0	2	2	2	2	2	2	2	2	0	0	0	0	2	0	2	0	2	0	0	0	0	0	0	2	0	0	0	0	2	0	2	0	2	2	2	0	0	2	0	0	2	0
mk0908	0	0	0	2	0	0	0	2	2	1	2	2	2	2	2	0	0	0	0	2	0	2	0	2	0	0	0	0	0	0	2	0	0	0	0	2	0	2	0	0	2	2	0	0	2	0	0	2	0
mk0909	0	0	0	2	0	0	0	2	2	2	2	2	2	2	2	0	0	0	0	2	0	2	0	0	0	0	0	0	0	0	2	0	0	0	0	2	0	2	0	2	2	2	0	0	2	0	0	2	0
mk0913	0	0	0	0	0	0	0	0	0	0	0	0	0	0	0	0	2	0	0	0	0	0	0	0	0	0	0	0	0	0	0	0	0	2	0	0	0	0	0	0	0	0	0	0	0	0	0	0	0
mk0921	2	2	0	0	0	0	0	2	2	0	0	0	0	0	0	0	0	0	0	2	0	2	0	0	0	0	2	0	0	0	0	2	2	0	0	2	0	0	0	0	0	0	0	0	0	0	0	2	2
mk0923	0	0	0	0	0	0	0	0	0	0	0	0	0	0	0	0	2	0	0	0	0	0	0	0	0	0	0	0	0	0	0	0	0	2	0	0	0	0	0	0	0	0	0	0	0	0	0	0	0
mk0926	2	2	2	0	0	0	2	2	0	0	0	0	0	0	0	2	2	0	0	0	2	0	2	0	0	2	2	2	0	2	0	2	0	2	2	0	2	0	0	0	0	0	0	0	0	0	0	0	2
mk0928	0	0	2	2	0	0	2	0	2	2	2	2	0	0	0	2	0	0	0	2	2	2	2	2	0	2	0	2	0	2	2	0	0	0	2	2	2	0	0	0	0	0	0	0	0	0	0	0	0
mk0930	2	2	0	0	0	0	0	0	0	0	0	0	0	0	0	0	2	0	0	0	0	0	0	2	0	0	2	0	0	0	0	2	0	2	2	0	0	0	2	0	0	0	0	2	0	2	2	0	2
mk0931	2	2	2	0	0	0	2	2	0	0	0	0	0	0	0	2	2	0	0	0	0	0	2	0	0	2	2	2	0	0	0	2	0	2	2	2	2	0	0	0	0	0	0	0	0	0	0	0	2
mk0933	2	2	0	0	0	0	0	2	2	0	0	0	0	0	0	0	2	0	0	2	0	2	0	0	0	0	2	0	0	0	0	2	2	2	0	2	0	0	2	0	0	0	0	0	0	0	2	2	2
mk0935	2	2	0	0	0	0	0	2	2	0	0	0	0	0	0	0	2	0	0	2	0	2	0	0	0	0	2	0	0	0	0	2	2	2	0	2	0	0	2	0	0	0	0	0	0	0	2	2	2
mk0936	0	0	0	0	0	2	0	0	0	1	0	0	0	0	0	0	0	0	0	0	0	0	0	0	0	0	0	0	2	0	0	0	0	0	2	0	0	0	2	0	0	0	0	2	0	2	2	0	0
mk0937	0	0	2	2	2	0	2	0	0	0	0	0	0	0	0	2	0	0	2	0	0	0	2	0	2	2	0	2	0	0	2	0	0	0	0	0	2	0	0	0	0	0	0	0	0	0	0	0	0
mk0938	2	2	0	0	0	0	0	2	2	0	0	0	0	0	0	0	2	0	0	2	0	2	0	0	0	0	2	0	0	0	0	2	2	2	0	2	0	0	2	0	0	0	0	0	0	0	2	2	2
mk0939	2	2	0	0	0	0	0	2	2	2	2	2	2	2	2	0	0	0	0	2	2	2	0	2	0	0	2	0	0	2	0	2	2	0	0	2	0	2	0	2	2	2	2	0	2	0	0	2	2
mk0941	2	2	0	0	0	0	0	2	2	2	2	2	2	2	2	0	0	0	0	2	2	2	0	2	0	0	2	0	0	2	0	2	2	0	0	2	0	2	0	2	2	2	2	0	2	0	0	2	2
mk0942	0	0	0	0	0	2	0	0	0	1	0	0	0	0	0	0	0	0	0	0	0	0	0	0	0	0	0	0	2	0	0	0	0	0	2	0	0	0	2	0	0	0	0	2	0	2	2	0	0
mk0943	0	0	0	2	0	2	0	0	0	0	0	0	0	0	0	0	2	2	0	0	0	0	0	0	2	0	0	0	2	0	2	0	0	2	2	0	0	0	2	0	0	0	0	2	0	2	2	0	0
mk0944	0	0	0	0	0	2	0	0	0	1	0	0	0	0	0	0	0	0	0	0	0	0	0	0	0	0	0	0	2	0	0	0	0	0	2	0	0	0	2	0	0	0	0	2	0	2	2	0	0
mk0945	0	0	0	0	0	0	0	2	2	0	0	0	0	0	0	0	0	0	0	2	0	2	0	0	0	0	0	0	0	0	0	0	2	0	0	2	0	0	2	0	0	0	0	0	0	0	2	2	0
mk0946	0	0	0	0	0	0	0	2	2	0	0	0	0	0	0	0	0	0	0	2	0	2	0	0	0	0	0	0	0	0	0	0	2	0	0	2	0	0	2	0	0	0	0	0	0	0	2	2	0
mk0947	2	2	0	0	0	0	0	0	0	0	0	0	0	0	0	0	0	0	0	0	0	0	0	0	0	0	2	0	0	0	0	2	0	0	0	0	0	0	0	0	0	0	0	0	0	0	0	0	2
mk0948	2	2	0	0	0	0	0	2	2	0	0	0	0	0	0	0	2	0	0	2	0	2	0	0	0	0	2	0	0	0	0	2	2	2	0	2	0	0	2	0	0	0	0	0	0	0	2	2	2
mk0950	0	0	0	0	0	0	0	2	2	0	0	0	0	0	0	0	0	0	0	2	2	2	0	0	0	0	0	0	0	2	0	0	2	0	0	2	0	0	2	0	0	0	0	0	0	0	2	2	0
mk0953	2	2	0	0	0	0	0	2	2	0	0	0	0	0	0	0	2	0	0	2	2	2	0	0	0	0	2	0	0	2	0	2	2	2	0	2	0	0	2	0	0	0	0	0	0	0	2	2	2
mk0954	0	0	0	0	0	0	0	2	2	0	0	0	0	0	0	0	2	0	0	2	2	2	0	0	0	0	0	0	0	2	0	0	2	2	0	2	0	0	2	0	0	0	0	0	0	0	2	2	0
mk0956	2	2	2	2	0	0	2	0	0	0	0	0	0	0	0	2	0	2	0	0	0	2	2	2	2	2	2	2	0	0	2	2	0	0	0	2	2	0	2	0	0	0	0	0	0	0	2	0	2
mk0957	0	0	0	0	0	0	0	0	0	0	0	0	0	0	0	0	2	0	0	0	0	0	0	0	0	0	0	0	0	2	0	0	0	2	0	0	0	0	0	0	0	0	0	0	0	0	0	0	0
mk0958	0	0	0	0	0	2	0	0	0	1	0	0	0	0	0	0	0	0	0	0	0	0	0	0	0	0	0	0	2	0	0	0	0	0	2	0	0	0	2	0	0	0	0	2	0	2	2	0	0
mk0959	0	0	0	0	0	2	0	0	0	0	0	0	0	0	0	0	2	0	0	0	0	0	0	0	0	0	0	0	2	0	0	0	0	2	2	0	0	0	2	0	0	0	0	2	0	2	2	0	0
mk0961	0	0	0	2	0	0	0	0	0	0	0	0	0	0	2	2	2	0	0	0	2	0	0	0	0	2	0	0	0	0	0	0	2	2	0	0	2	2	0	0	2	2	0	2	0	0	0	0	0
mk0962	2	2	0	0	0	0	0	2	2	2	2	2	2	2	1	0	2	0	0	2	1	2	0	0	0	0	2	0	0	2	0	2	2	2	0	2	0	2	2	0	1	2	2	0	2	0	2	2	2
mk0963	0	0	0	0	0	0	0	2	2	0	0	0	0	0	0	0	0	0	0	2	2	2	0	0	0	0	0	0	0	2	0	0	2	0	0	2	0	0	2	0	0	0	0	0	0	0	2	2	0
mk0964	2	2	0	0	0	0	0	2	2	1	2	2	2	2	2	0	2	0	0	2	2	2	0	0	0	0	2	0	0	2	0	2	2	2	0	2	0	2	2	0	2	2	2	0	2	0	2	2	2
mk0965	2	2	0	0	0	0	0	2	2	2	2	2	2	2	2	0	2	0	0	2	2	2	0	0	0	0	2	0	0	2	0	2	2	2	0	2	0	2	2	0	2	2	2	0	2	0	2	2	2
mk0966	2	2	0	0	0	0	0	2	2	1	2	2	2	2	2	0	0	0	0	2	2	2	0	0	0	0	2	0	0	2	0	2	2	0	0	2	0	2	2	0	2	2	2	0	2	0	2	2	2
mk0967	0	0	0	0	0	0	2	0	0	0	0	0	0	0	0	0	0	0	0	0	0	2	0	0	0	0	0	0	0	0	0	0	0	0	0	0	0	0	0	0	0	0	0	0	0	0	0	2	0
mk0968	2	2	2	0	2	0	2	0	0	0	0	0	0	0	0	2	0	0	2	0	0	0	2	2	0	2	2	2	0	0	0	2	0	0	0	0	2	0	0	2	0	0	0	0	0	0	0	0	2
mk0969	0	0	0	0	0	0	0	2	2	2	2	2	2	2	2	0	0	2	0	2	2	2	0	0	0	0	0	0	0	2	0	0	2	0	0	2	0	2	2	0	2	2	2	0	2	0	2	2	0
mk0970	2	2	2	0	2	2	2	0	0	0	0	0	0	0	0	2	0	0	2	0	0	0	2	2	0	2	2	2	2	0	0	2	0	0	2	0	2	0	0	2	0	0	0	2	0	2	0	0	2
mk0971	0	0	0	0	0	0	2	0	0	0	0	0	0	0	0	0	0	0	0	0	0	2	0	0	0	0	0	0	0	0	0	0	0	0	0	0	0	0	0	0	0	0	0	0	0	0	0	2	0
mk0972	2	2	2	0	2	2	2	0	0	0	0	0	0	0	0	2	0	0	2	0	0	0	2	2	0	2	2	2	2	0	0	2	0	0	2	0	2	0	0	2	0	0	0	2	0	2	0	0	2
mk0974	0	0	0	0	0	0	2	0	0	0	0	0	0	0	0	0	0	0	0	0	0	2	0	0	0	0	0	0	0	0	0	0	0	0	0	0	0	0	0	0	0	0	0	0	0	0	0	2	0
mk0976	0	0	0	0	0	0	2	0	0	0	0	0	0	0	0	0	2	0	0	0	0	2	0	0	2	0	0	0	0	0	0	0	0	2	0	0	0	0	0	0	0	0	0	0	0	0	0	2	0
mk0979	2	2	2	0	2	2	2	0	0	0	0	0	0	0	0	2	0	0	2	0	0	0	2	2	0	2	2	2	2	0	0	2	0	0	2	0	2	0	0	2	0	0	0	2	0	2	0	0	2
mk0980	0	0	0	0	0	0	0	2	2	1	2	2	2	2	2	0	0	2	0	2	2	2	0	0	0	0	0	0	0	2	0	0	2	0	0	2	0	2	2	0	2	2	2	0	2	0	2	2	0
mk0981	0	0	0	2	0	2	0	0	0	0	0	0	0	0	0	0	2	0	0	0	0	0	0	0	2	0	0	0	2	0	2	0	0	2	2	0	0	0	0	0	0	0	0	2	0	2	0	0	0
mk0982	0	0	0	0	0	0	0	2	2	1	2	2	2	2	2	0	0	0	0	2	2	2	0	0	0	0	0	0	0	2	0	0	2	0	0	2	0	2	2	0	2	2	2	0	2	0	2	2	0
mk0983	0	0	0	0	0	2	2	2	2	1	0	0	0	1	0	0	0	2	0	2	0	2	0	0	2	0	0	0	2	0	0	0	2	0	2	2	0	0	2	0	0	0	0	2	0	2	2	2	0
mk0984	0	0	0	0	0	0	2	0	0	2	2	2	2	2	2	0	0	0	0	0	2	2	0	0	0	0	0	0	0	2	0	0	0	0	0	0	0	2	0	0	2	2	2	0	2	0	0	2	0
mk0986	0	0	0	0	0	0	2	0	0	2	2	2	2	2	2	0	0	0	0	0	2	2	0	0	0	0	0	0	0	2	0	0	0	0	0	0	0	2	0	0	2	2	2	0	2	0	0	2	0
mk0987	0	0	0	0	0	0	2	0	0	1	2	2	2	1	2	0	0	0	0	0	2	2	0	0	0	0	0	0	0	2	0	0	0	0	0	0	0	2	0	0	2	2	2	0	2	0	0	2	0
mk0988	0	0	0	0	0	0	2	0	0	2	2	2	2	2	2	0	0	0	0	0	2	2	0	0	0	0	0	0	0	2	0	0	0	0	0	0	0	2	0	0	2	2	2	0	2	0	0	2	0
mk0989	0	0	0	0	0	0	2	0	0	2	2	2	2	1	2	0	0	0	0	0	2	2	0	0	0	0	0	0	0	2	0	0	0	0	0	0	0	2	0	0	2	2	2	0	2	0	0	2	0
mk0992	0	0	0	0	0	2	0	2	2	2	2	2	0	2	2	0	0	2	0	2	2	0	0	0	2	0	0	0	2	2	0	0	2	0	2	2	0	2	2	0	2	2	2	2	2	2	2	0	0
mk0995	0	0	0	0	0	2	0	2	2	2	2	2	0	2	2	0	0	2	0	2	2	0	0	0	2	0	0	0	2	2	0	0	2	0	2	2	0	2	2	0	2	2	2	2	2	2	2	0	0
mk1002	0	0	0	0	0	2	0	2	2	2	2	2	0	2	2	0	0	2	0	2	2	0	0	0	2	0	0	0	2	2	0	0	2	0	2	2	0	2	2	0	2	2	2	2	2	2	2	0	0
mk1008	0	0	0	0	0	2	0	2	2	2	2	2	0	2	2	0	0	2	0	2	2	0	0	0	2	0	0	0	2	2	0	0	2	0	2	2	0	2	2	0	2	2	2	2	2	2	2	0	0
mk1009	0	0	0	0	0	2	0	2	2	2	2	2	0	2	2	0	0	2	0	2	2	0	0	0	2	0	0	0	2	2	0	0	2	0	2	2	0	2	2	0	2	2	2	2	2	2	2	0	0
mk1010	0	0	0	0	0	2	0	2	0	0	0	0	0	0	0	0	0	0	0	0	0	0	0	0	2	0	0	0	2	0	0	0	0	0	2	0	0	0	2	0	0	0	0	2	0	2	2	0	0
mk1011	0	0	0	0	0	2	0	2	2	2	2	2	0	2	2	0	0	2	0	2	2	0	0	0	2	0	0	0	2	2	0	0	2	0	2	2	0	2	2	0	2	2	2	2	2	2	2	0	0
mk1014	0	0	0	0	0	2	0	2	2	2	2	2	0	2	2	0	0	2	0	2	2	0	0	0	2	0	0	0	2	2	0	0	2	0	2	2	0	2	2	0	2	2	2	2	2	2	2	0	0
mk1015	0	0	0	0	0	2	0	2	0	0	0	0	0	0	0	0	0	0	0	0	0	0	0	0	2	0	0	0	2	0	0	0	0	0	2	0	0	0	2	0	0	0	0	2	0	2	2	0	0
mk1017	0	0	0	0	0	2	0	2	2	2	2	2	0	2	2	0	0	2	0	2	2	0	0	0	2	0	0	0	2	2	0	0	2	0	2	2	0	2	2	0	2	2	2	2	2	2	2	0	0
mk1018	0	0	0	0	0	2	0	2	2	2	2	2	0	2	2	0	0	2	0	2	2	0	0	0	2	0	0	0	2	2	0	0	2	0	2	2	0	2	2	0	2	2	2	2	2	2	2	0	0
mk1019	0	0	0	0	0	2	0	2	2	2	2	2	0	2	2	0	0	2	0	2	2	0	0	0	2	0	0	0	2	2	0	0	2	0	2	2	0	2	2	0	2	2	2	2	2	2	2	0	0
mk1024	0	0	0	0	0	2	0	2	2	2	2	2	0	2	2	0	0	2	0	2	2	0	0	0	2	0	0	0	2	2	0	0	2	0	2	2	0	2	2	0	2	2	2	2	2	2	2	0	0
mk1027	0	0	0	0	0	2	0	2	2	2	2	2	0	2	2	0	0	2	0	2	2	0	0	0	2	0	0	0	2	2	0	0	2	0	2	2	0	2	2	0	2	2	2	2	2	2	2	0	0
mk1028	0	0	0	0	0	2	0	2	2	2	2	2	0	2	2	0	0	2	0	2	2	0	0	0	2	0	0	0	2	2	0	0	2	0	2	2	0	2	2	0	2	2	2	2	2	2	2	0	0
mk1029	0	0	0	0	0	2	0	2	2	2	2	2	0	2	2	0	0	2	0	2	2	0	0	0	2	0	0	0	2	2	0	0	2	0	2	2	0	2	2	0	2	2	2	2	2	2	2	0	0
mk1034	0	0	0	0	0	2	0	2	2	2	2	2	0	2	2	0	0	2	0	2	2	0	0	0	2	0	0	0	2	2	0	0	2	0	2	2	0	2	2	0	2	2	2	2	2	2	2	0	0
mk1040	0	0	0	0	0	2	0	2	2	2	2	2	0	2	2	0	0	2	0	2	2	0	0	0	2	0	0	0	2	2	0	0	2	0	2	2	0	2	2	0	2	2	2	2	2	2	2	0	0
mk1047	0	0	0	0	0	2	0	2	2	2	2	2	0	2	2	0	2	2	0	2	2	0	0	0	2	0	0	0	2	2	0	0	2	2	2	2	0	2	2	0	2	2	2	2	2	2	2	0	0
mk1051	0	0	0	0	0	2	0	2	2	2	2	2	0	2	2	0	2	2	0	2	2	0	0	0	2	0	0	0	2	2	0	0	2	2	2	2	0	2	2	0	2	2	2	2	2	2	2	0	0
mk1052	0	0	0	0	0	2	0	2	2	2	2	2	0	2	2	0	2	2	0	2	2	0	0	0	0	0	0	0	2	2	0	0	2	2	2	2	0	2	0	0	2	2	2	2	2	2	0	0	0
mk1053	0	0	0	0	0	2	0	2	2	2	2	2	0	2	2	0	2	2	0	2	2	0	0	0	0	0	0	0	2	2	0	0	2	2	2	2	0	2	0	0	2	2	2	2	2	2	0	0	0
mk1058	2	2	2	2	2	0	2	0	0	0	0	0	2	0	0	2	0	0	2	0	0	2	2	2	0	2	2	2	0	0	2	2	0	0	0	0	2	0	0	2	0	0	0	0	0	0	0	2	2
mk1070	0	0	0	0	0	2	0	2	2	2	2	2	0	2	2	0	2	2	0	2	2	0	0	0	2	0	0	0	2	2	0	0	2	2	2	2	0	2	2	0	2	2	2	2	2	2	2	0	0
mk1071	0	0	0	0	0	2	0	2	2	2	2	2	0	2	2	0	2	2	0	2	2	0	0	0	2	0	0	0	2	2	0	0	2	2	2	2	0	2	2	0	2	2	2	2	2	2	2	0	0
mk1072	0	0	0	0	0	2	0	2	2	2	2	2	0	2	2	0	2	2	0	2	2	0	0	0	2	0	0	0	2	2	0	0	2	2	2	2	0	2	2	0	2	2	2	2	2	2	2	0	0
mk1073	2	2	2	0	2	0	0	0	0	0	0	0	2	0	0	2	2	0	2	0	0	0	2	2	0	2	2	2	0	0	0	2	0	2	0	0	2	0	0	2	0	0	0	0	0	0	0	0	2
mk1075	2	2	2	2	2	0	2	0	0	0	0	0	2	0	0	2	0	0	2	0	0	2	2	2	0	2	2	2	0	0	2	2	0	0	0	0	2	0	0	2	0	0	0	0	0	0	0	2	2
mk1086	0	0	0	0	0	2	0	2	2	2	2	2	0	2	2	0	0	2	0	2	2	0	0	0	0	0	0	0	2	2	0	0	2	0	2	2	0	2	0	0	2	2	2	2	2	2	0	0	0
mk1087	0	0	0	0	0	2	0	2	2	2	2	2	0	2	2	0	2	2	0	2	2	0	0	0	2	0	0	0	2	2	0	0	2	2	2	2	0	2	2	0	2	2	2	2	2	2	2	0	0
mk1092	0	0	0	0	0	2	0	2	2	2	2	2	0	2	2	0	2	2	0	2	2	0	0	0	2	0	0	0	2	2	0	0	2	2	2	2	0	2	2	0	2	2	2	2	2	2	2	0	0
mk1094	0	0	0	0	0	2	0	2	2	2	2	2	0	2	2	0	2	2	0	2	2	0	0	0	2	0	0	0	2	2	0	0	2	2	2	2	0	2	2	0	2	2	2	2	2	2	2	0	0
mk1098	0	0	0	0	0	2	0	2	2	2	2	2	0	2	2	0	2	2	0	2	2	0	0	0	2	0	0	0	2	2	0	0	2	2	2	2	0	2	2	0	2	2	2	2	2	2	2	0	0
mk1103	0	0	0	0	0	2	0	2	2	2	2	2	0	2	2	0	0	2	0	2	2	0	0	0	0	0	0	0	2	2	0	0	2	0	2	2	0	2	0	0	2	2	2	2	2	2	0	0	0
mk1109	0	0	0	0	0	2	0	2	0	1	0	0	0	0	0	0	0	0	0	0	0	0	0	0	0	0	0	0	2	0	0	0	0	0	2	0	0	0	0	0	0	0	0	2	0	2	0	0	0
mk1110	2	2	2	2	2	0	2	0	0	2	2	2	2	0	0	2	0	0	2	0	0	2	0	0	0	2	2	2	0	0	2	2	2	0	0	0	2	0	0	2	0	0	0	0	0	0	0	2	2
mk1111	0	0	0	2	0	0	0	0	0	0	0	0	0	0	0	0	0	0	0	0	0	0	0	0	0	0	0	0	0	0	2	0	0	0	0	0	0	0	0	0	0	0	0	0	0	0	0	0	0
mk1112	2	2	2	2	2	0	0	0	0	0	0	0	2	0	0	2	2	0	2	0	0	0	0	0	0	2	2	0	0	0	2	2	0	2	0	0	2	0	0	2	0	0	0	0	0	0	0	0	2
mk1113	0	0	0	2	0	0	0	0	0	0	0	0	0	0	0	0	0	0	0	0	0	0	0	0	0	0	0	0	0	0	2	0	0	0	0	0	0	0	0	0	0	0	0	0	0	0	0	0	0
mk1114	2	2	2	2	2	0	0	0	0	2	2	2	2	1	2	2	2	0	2	0	0	0	0	0	0	2	2	0	0	0	2	2	2	2	0	0	2	2	0	2	2	2	2	0	2	0	0	0	2
mk1115	2	2	2	2	2	0	0	0	0	2	2	2	2	2	2	2	2	0	2	0	0	0	0	0	0	2	2	0	0	0	2	2	2	2	0	0	2	2	0	2	2	2	2	0	2	0	0	0	2
mk1116	0	0	0	2	0	0	0	0	0	2	2	2	0	0	0	0	0	0	0	0	0	0	0	0	0	0	0	0	0	0	2	0	2	0	0	0	0	0	0	0	0	0	0	0	0	0	0	0	0
mk1117	0	0	0	2	0	0	0	0	0	2	2	2	0	0	0	0	2	0	0	0	0	0	0	0	0	0	0	0	0	0	2	0	2	2	0	0	0	0	0	0	0	0	0	0	0	0	0	0	0
mk1118	0	0	0	2	0	0	0	0	0	2	2	2	0	0	0	0	2	0	0	0	0	0	0	0	0	0	0	0	0	0	2	0	2	2	0	0	0	0	0	0	0	0	0	0	0	0	0	0	0
mk1119	0	0	0	0	0	0	0	0	0	2	2	2	0	1	2	0	2	0	0	0	0	0	0	0	0	0	0	0	0	0	0	0	2	2	0	0	0	2	0	2	2	2	2	0	2	0	0	0	0
mk1120	0	0	0	2	0	0	0	0	0	2	2	2	0	0	0	0	2	0	0	0	0	0	0	0	0	0	0	0	0	0	2	0	2	2	0	0	0	0	0	0	0	0	0	0	0	0	0	0	0
mk1121	0	0	0	0	0	0	0	0	0	2	2	2	0	2	2	0	2	0	0	0	0	0	0	0	0	0	0	0	0	0	0	0	2	2	0	0	0	2	0	2	2	2	2	0	2	0	0	0	0
mk1122	2	2	2	2	2	0	0	0	0	0	0	0	2	2	2	2	0	0	2	0	0	0	0	0	0	2	2	0	0	0	2	2	0	0	0	0	2	2	0	2	2	2	2	0	2	0	0	0	2
mk1123	2	2	2	2	2	0	0	0	0	0	0	0	2	0	2	2	0	0	2	0	0	0	0	0	0	2	2	0	0	0	2	2	0	0	0	0	2	2	0	2	2	2	2	0	2	0	0	0	2
mk1125	0	0	0	2	0	0	0	0	0	2	2	2	0	2	2	2	0	0	0	0	2	0	0	0	0	2	0	0	0	0	0	0	2	2	0	0	2	2	0	2	2	2	2	2	2	0	0	0	0
mk1126	0	0	0	2	0	0	0	0	2	0	0	0	0	0	0	0	0	2	0	2	2	0	2	0	2	0	0	0	0	2	2	0	0	0	0	2	0	0	2	0	0	0	0	0	0	0	2	0	0
mk1127	0	0	0	0	0	1	0	2	0	0	0	0	2	0	0	2	0	0	0	0	0	1	0	2	0	2	0	2	0	0	0	0	0	0	2	0	0	0	0	0	0	0	0	2	0	2	0	0	0
mk1128	2	2	0	2	0	0	0	0	2	0	0	0	0	0	0	0	0	0	2	2	0	0	2	0	0	0	2	0	0	0	2	2	0	0	0	2	2	0	0	0	0	0	0	2	0	2	0	0	2
mk1129	2	2	0	0	0	1	0	2	0	0	0	0	0	0	0	0	0	0	2	0	0	0	0	2	0	2	2	2	0	0	0	2	0	0	2	0	2	0	0	0	0	0	0	0	0	0	0	0	2
mk1130	0	0	2	0	2	0	2	0	0	2	2	2	0	0	2	0	0	0	0	0	2	1	0	0	0	0	0	0	0	0	0	0	0	0	0	0	0	2	0	2	2	2	2	0	2	0	0	2	0
mk1131	0	0	0	0	0	0	0	0	0	0	0	0	0	0	0	0	0	0	0	0	0	0	0	0	0	0	0	0	0	0	0	0	0	0	0	0	0	0	0	0	0	0	0	0	0	0	0	0	0
mk1132	0	0	0	0	0	2	0	2	0	0	0	0	2	0	0	2	0	2	0	0	0	0	0	2	2	2	0	2	2	2	0	0	2	0	2	0	0	0	2	0	0	0	0	2	0	2	2	0	0
mk1133	0	0	0	0	0	2	0	2	0	0	0	0	2	0	0	2	0	2	0	0	0	2	0	2	2	2	0	2	2	2	0	0	2	0	2	0	0	0	2	0	0	0	0	2	0	2	2	0	0
mk1134	2	2	0	2	0	0	0	0	2	0	0	0	0	0	0	0	2	0	2	2	0	0	2	0	0	0	2	0	0	2	2	2	0	2	0	2	2	0	0	0	0	0	0	2	0	2	0	0	2
mk1137	2	2	0	0	0	0	0	2	0	0	0	0	0	0	0	0	2	0	2	0	0	0	0	2	0	2	2	2	0	0	0	2	0	2	2	0	2	0	0	0	0	0	0	0	0	0	0	0	2
mk1139	2	2	0	0	0	1	0	2	0	0	0	0	0	0	0	0	2	0	2	0	0	0	0	2	0	2	2	2	0	0	0	2	0	2	2	0	2	0	0	0	0	0	0	0	0	0	0	0	2
mk1140	0	0	0	2	0	0	0	0	2	0	0	0	0	0	0	0	2	0	0	2	0	0	2	0	0	0	0	0	0	2	2	0	0	2	0	2	0	0	0	0	0	0	0	2	0	2	0	0	0
mk1141	2	2	0	0	2	0	0	2	0	2	2	2	0	2	2	0	2	0	2	0	2	0	0	2	0	2	2	2	0	0	0	2	0	2	2	0	2	2	0	2	2	2	2	0	2	0	0	0	2
mk1142	2	2	0	0	2	0	0	2	0	2	2	2	0	2	2	1	2	0	2	0	2	0	0	2	0	2	2	2	0	0	0	2	0	2	2	0	2	2	0	2	2	2	2	0	2	0	0	0	2
mk1143	0	0	0	0	2	0	0	2	0	2	2	2	0	0	2	0	2	0	0	0	2	0	0	0	0	0	0	0	0	0	0	0	0	2	2	0	0	2	0	2	2	2	2	0	2	0	0	0	0
mk1144	2	2	0	0	0	1	0	2	0	0	0	0	0	0	0	0	0	0	2	0	0	0	0	2	0	2	2	2	0	0	0	2	0	0	2	0	2	0	0	0	0	0	0	0	0	0	0	0	2
mk1145	2	2	0	0	2	0	0	2	0	2	2	2	0	0	2	0	2	0	2	0	2	0	0	2	0	2	2	2	0	0	0	2	0	2	2	0	2	2	0	2	2	2	2	0	2	0	0	0	2
mk1146	0	0	0	0	0	1	0	0	0	0	0	0	2	0	0	2	0	2	0	0	0	1	0	0	2	0	0	0	2	2	0	0	2	0	0	0	0	0	2	0	0	0	0	0	0	0	2	0	0
mk1147	0	0	0	0	0	1	0	0	0	0	0	0	2	0	0	2	0	2	0	0	0	1	0	0	2	0	0	0	2	2	0	0	2	0	0	0	0	0	2	0	0	0	0	0	0	0	2	0	0
mk1148	2	2	2	0	0	1	2	2	0	0	0	0	0	0	0	0	0	0	2	0	0	1	2	2	0	2	2	2	0	0	0	2	0	0	2	0	2	0	0	0	0	0	0	0	0	0	0	2	2
mk1149	2	2	0	0	0	0	0	2	0	0	0	0	0	0	0	0	0	0	2	0	0	0	2	0	0	2	2	2	0	0	0	2	0	0	2	0	2	0	0	0	0	0	0	0	0	0	0	0	2
mk1150	2	2	0	0	2	0	0	2	0	2	2	2	0	0	2	0	0	0	2	0	2	0	0	2	0	2	2	2	0	0	0	2	0	0	2	0	2	2	0	2	2	2	2	0	2	0	0	0	2
mk1151	2	2	0	0	0	1	0	2	0	0	0	0	0	0	0	0	2	0	2	0	0	0	2	0	0	2	2	2	0	0	0	2	0	2	2	0	2	0	0	0	0	0	0	0	0	0	0	0	2
mk1152	2	2	0	0	2	2	0	2	0	2	2	2	2	0	2	2	0	0	2	0	2	1	2	0	0	2	2	2	2	0	2	2	2	0	2	0	2	2	0	0	2	2	2	0	2	0	0	0	2
mk1153	0	0	0	0	0	0	0	0	0	0	0	0	2	0	0	2	0	0	0	0	0	0	0	0	0	0	0	0	0	0	0	0	0	0	0	0	0	0	0	2	0	0	0	0	0	0	0	0	0
mk1154	0	0	2	2	0	2	2	0	2	0	0	0	0	2	2	0	0	2	0	2	0	1	0	2	2	0	0	0	2	2	0	0	2	0	0	2	0	0	2	0	0	0	0	2	0	2	2	2	0
mk1156	0	0	2	2	0	0	2	0	2	0	0	0	0	2	0	0	0	2	0	2	0	2	0	2	2	0	0	0	0	2	0	0	0	0	0	2	0	0	2	2	0	0	0	2	0	2	2	2	0
mk1157	0	0	0	2	0	0	0	0	2	0	0	0	2	0	0	2	0	2	0	2	0	1	0	0	2	0	0	0	0	2	2	0	0	0	0	2	0	0	2	2	0	0	0	2	0	2	2	0	0
mk1158	2	2	0	0	0	0	0	2	0	0	0	0	0	0	0	0	0	0	2	0	0	0	2	2	0	2	2	2	0	0	0	2	0	0	2	0	2	0	0	0	0	0	0	0	0	0	0	0	2
mk1159	2	2	0	0	0	0	0	2	0	0	0	0	0	0	0	0	0	0	2	0	0	0	2	2	0	2	2	2	0	0	0	2	0	0	2	0	2	0	0	0	0	0	0	0	0	0	0	0	2
mk1160	0	0	0	2	0	0	0	0	2	0	0	0	2	2	0	2	0	2	0	2	0	1	0	2	2	0	0	0	0	2	2	0	0	0	0	2	0	0	2	2	0	0	0	2	0	2	2	0	0
mk1161	2	2	0	0	0	0	0	2	0	0	0	0	0	0	0	0	0	0	2	0	0	0	2	0	0	2	2	2	0	0	0	2	0	0	2	0	2	0	0	0	0	0	0	0	0	0	0	0	2
mk1162	2	2	0	0	0	0	0	2	0	0	0	0	2	0	0	2	2	0	2	0	0	0	2	0	0	2	2	2	0	0	0	2	0	2	2	0	2	0	0	0	0	0	0	0	0	0	0	0	2
mk1163	2	2	0	0	0	0	0	2	0	0	0	0	2	0	0	2	0	0	2	0	0	1	2	0	0	2	2	2	0	0	0	2	0	0	2	0	2	0	0	0	0	0	0	0	0	0	0	0	2
mk1165	2	2	0	0	0	0	0	2	0	0	0	0	2	0	0	2	2	0	2	0	0	0	2	0	0	2	2	2	0	0	0	2	0	2	2	0	2	0	0	2	0	0	0	0	0	0	0	0	2
mk1166	2	2	0	0	0	0	0	2	0	0	0	0	0	0	2	0	2	0	2	0	0	0	2	0	0	2	2	2	0	2	0	2	0	2	2	0	2	0	0	2	0	0	0	0	0	0	0	0	2
mk1167	0	0	0	2	0	2	0	2	2	0	0	0	2	2	2	0	0	0	0	2	0	0	0	0	0	2	0	2	2	0	0	0	2	0	2	2	0	0	0	2	0	0	0	2	0	2	0	0	0
mk1168	0	0	2	0	0	0	2	0	0	0	0	0	0	0	0	0	2	2	0	0	0	0	0	0	2	0	0	0	0	2	0	0	0	2	0	0	0	0	2	2	0	0	0	2	0	2	2	2	0
mk1169	0	0	2	0	0	0	2	0	0	0	0	0	0	1	0	0	2	2	0	0	0	0	0	0	2	0	0	0	0	2	0	0	0	2	0	0	0	0	2	2	0	0	0	2	0	2	2	2	0
mk1170	0	0	0	0	0	0	0	2	0	0	0	0	0	0	0	0	0	0	0	0	0	0	0	0	0	2	0	2	0	0	0	0	0	0	2	0	0	0	0	2	0	0	0	2	0	2	0	0	0
mk1171	0	0	2	0	0	0	2	2	0	0	0	0	0	0	0	0	2	2	0	0	0	0	0	0	2	2	0	2	0	2	0	0	0	2	2	0	0	0	2	2	0	0	0	2	0	2	2	2	0
mk1172	0	0	0	0	0	0	0	2	0	0	0	0	0	0	0	0	0	0	0	0	0	0	0	0	0	2	0	2	0	0	0	0	0	0	2	0	0	0	0	0	0	0	0	0	0	0	0	0	0
mk1173	2	2	0	2	0	2	2	0	2	0	0	0	2	2	2	2	0	0	2	2	0	0	0	0	0	0	2	0	2	0	0	2	2	0	0	2	2	0	0	0	0	0	0	2	0	2	0	2	2
mk1174	2	2	0	2	0	2	2	0	2	0	0	0	2	0	2	2	0	2	2	2	0	0	0	0	2	0	2	0	2	0	0	2	2	0	0	2	2	0	2	0	0	0	0	2	0	2	2	2	2
mk1175	0	0	0	0	0	0	0	0	0	0	0	0	0	0	0	0	0	0	0	0	0	0	0	0	2	0	0	0	0	0	0	0	0	0	0	0	0	0	2	0	0	0	0	2	0	2	2	0	0
mk1176	0	0	0	0	0	0	0	0	0	0	0	0	0	0	0	0	0	2	0	0	0	0	0	0	2	0	0	0	0	0	0	0	0	0	0	0	0	0	2	0	0	0	0	2	0	2	2	0	0
mk1178	0	0	2	0	2	0	0	2	0	2	2	2	0	2	0	0	0	0	0	0	2	2	2	2	0	2	0	2	0	0	2	0	0	0	2	0	0	2	0	2	2	2	2	0	2	0	0	0	0
mk1180	0	0	0	0	2	0	0	0	0	2	2	2	0	0	0	0	0	0	0	0	2	0	0	2	0	0	0	0	0	0	2	0	0	0	0	0	0	2	0	0	2	2	2	0	2	0	0	0	0
mk1181	0	0	0	0	0	0	2	0	0	0	0	0	0	0	0	0	2	0	2	0	0	2	2	0	0	2	0	2	0	2	0	0	0	2	0	0	0	0	0	2	0	0	0	2	0	2	0	2	0
mk1183	0	0	0	0	0	0	0	0	0	1	0	0	0	1	0	0	0	2	2	0	0	0	0	0	2	0	0	0	0	0	0	0	0	0	0	0	0	0	0	0	0	0	0	2	0	2	0	0	0
mk1184	0	0	0	0	0	0	0	0	0	0	0	0	0	1	0	0	0	2	2	0	0	0	0	0	2	0	0	0	0	0	0	0	0	0	0	0	0	0	0	0	0	0	0	2	0	2	0	0	0
mk1185	0	0	0	0	0	0	2	0	0	0	0	0	0	0	0	0	0	2	0	0	0	0	0	0	2	0	0	0	0	0	0	0	0	0	0	0	0	0	0	0	0	0	0	2	0	2	0	2	0
mk1186	2	2	0	2	0	2	0	0	2	0	0	0	2	0	2	2	0	0	2	2	0	0	0	0	0	0	2	0	2	0	2	2	2	0	0	0	2	0	2	2	0	0	0	2	0	2	2	0	2
mk1187	0	0	2	0	2	0	0	2	0	1	2	2	0	1	0	0	2	2	0	0	2	0	0	2	2	0	0	0	0	2	0	0	0	2	2	0	0	2	0	2	2	2	2	0	2	0	0	0	0
mk1188	2	2	0	2	0	2	0	2	2	0	0	0	2	1	2	2	0	0	2	2	0	2	2	0	0	2	2	2	2	0	0	2	2	0	2	2	2	0	0	0	0	0	0	0	0	0	0	0	2
mk1189	0	0	2	2	0	2	2	0	2	0	0	0	0	2	2	0	0	2	0	2	0	2	0	2	2	0	0	0	2	2	0	0	2	0	0	2	0	0	2	0	0	0	0	2	0	2	2	2	0
mk1190	0	0	2	0	2	0	0	2	0	2	2	2	0	0	0	0	0	0	0	0	2	0	0	2	0	0	0	0	0	0	0	0	0	0	0	0	0	2	0	0	2	2	2	0	2	0	0	0	0
mk1191	0	0	2	0	2	0	0	2	0	1	2	2	0	0	0	0	0	0	0	0	0	0	0	2	0	0	0	0	0	0	0	0	0	0	0	0	0	2	0	0	2	2	2	0	2	0	0	0	0
mk1192	0	0	2	0	2	0	2	2	0	2	2	2	0	2	0	0	2	2	0	0	2	0	0	2	2	0	0	0	0	2	0	0	0	2	0	0	0	2	0	0	2	2	2	0	2	0	0	2	0
mk1193	0	0	2	0	2	0	0	2	0	2	2	2	0	2	0	0	0	0	0	0	2	0	0	2	0	0	0	0	0	0	0	0	0	0	2	0	0	2	0	0	2	2	2	0	2	0	0	0	0
mk1194	0	0	0	0	0	0	0	0	0	0	0	0	0	0	0	1	0	0	0	0	0	2	2	0	0	2	0	2	0	0	0	0	0	0	2	2	0	0	0	0	0	0	0	0	0	0	0	0	0
mk1195	0	0	0	0	0	0	0	0	0	0	0	0	0	0	0	1	0	0	0	0	0	2	2	0	0	2	0	2	0	0	0	0	0	0	2	2	0	0	0	0	0	0	0	0	0	0	0	0	0
mk1196	0	0	0	0	0	0	2	0	0	0	0	0	0	0	0	1	2	2	2	0	0	2	2	0	2	2	0	2	0	2	0	0	0	2	0	2	0	0	0	2	0	0	0	0	0	0	0	2	0
mk1197	0	0	0	0	0	0	2	0	0	0	0	0	0	0	0	0	2	2	2	0	0	0	0	0	2	0	0	0	0	2	0	0	0	2	2	0	0	0	0	2	0	0	0	0	0	0	0	2	0
mk1198	0	0	0	0	0	0	0	0	0	0	0	0	0	0	0	0	0	0	0	0	0	0	0	0	0	0	0	0	0	0	0	0	0	0	0	0	0	0	0	2	0	0	0	2	0	2	0	0	0
mk1199	0	0	2	0	2	0	2	2	0	2	2	2	2	1	0	1	0	0	0	0	2	2	2	2	0	2	0	2	0	0	0	0	0	0	2	2	0	2	0	0	2	2	2	0	2	0	0	2	0
mk1200	0	0	0	0	0	0	0	0	0	0	0	0	0	0	0	2	2	2	0	0	0	2	0	0	2	0	0	0	0	2	0	0	0	2	2	0	0	0	0	2	0	0	0	2	0	2	0	0	0
mk1201	2	2	2	2	0	2	2	2	2	2	2	2	2	1	2	0	0	0	2	2	0	0	0	0	0	0	2	0	2	0	2	2	2	0	0	0	2	0	2	0	0	0	0	0	0	0	2	2	2
mk1202	0	0	0	0	0	0	0	0	0	0	0	0	0	0	0	2	0	2	0	0	0	2	0	0	2	0	0	0	0	0	0	0	0	0	2	0	0	0	0	2	0	0	0	2	0	2	0	0	0
mk1203	0	0	0	0	0	0	0	0	0	0	0	0	0	0	0	2	2	2	0	0	0	2	0	0	2	0	0	0	0	2	0	0	0	2	2	0	0	0	0	2	0	0	0	2	0	2	0	0	0
mk1204	0	0	2	2	0	0	0	2	0	0	0	0	0	0	0	2	0	0	0	0	0	0	2	0	0	2	0	2	0	0	2	0	0	0	0	0	0	0	0	0	0	0	0	0	0	0	0	0	0
mk1205	0	0	2	0	2	0	0	2	0	2	2	2	0	2	0	0	2	2	0	0	2	0	0	2	2	0	0	0	0	2	0	0	0	2	2	0	0	2	0	2	2	2	2	0	2	0	0	0	0
mk1206	0	0	2	0	2	0	0	2	0	1	2	2	0	1	0	0	2	2	0	0	2	0	0	2	2	0	0	0	0	2	0	0	0	2	2	0	0	2	0	2	2	2	2	0	2	0	0	0	0
mk1207	2	2	0	2	0	0	0	2	2	0	0	0	0	1	2	2	0	0	0	2	2	0	0	0	0	0	2	0	0	2	2	2	2	0	0	0	2	0	2	0	0	0	0	0	0	0	2	0	2
mk1208	0	0	0	0	0	2	0	0	0	0	0	0	0	1	0	0	0	0	0	0	0	0	0	0	0	0	0	0	2	0	0	0	0	0	2	0	0	0	0	0	0	0	0	2	0	2	0	0	0
mk1209	0	0	0	0	2	2	0	0	0	0	0	0	0	1	0	0	0	0	2	0	0	0	0	0	0	0	0	0	2	0	0	0	0	0	0	0	0	0	0	2	0	0	0	2	0	2	0	2	0
mk1210	0	0	0	0	0	0	0	2	2	0	0	0	2	0	2	0	0	2	0	2	0	0	0	0	2	0	0	2	0	0	0	0	0	0	0	2	0	0	0	0	0	0	0	0	0	2	0	2	2
mk1211	0	0	0	0	0	0	0	2	2	0	2	2	0	2	0	0	0	0	0	2	0	2	0	0	2	0	0	0	0	2	0	0	0	0	2	0	0	2	0	0	2	2	2	2	2	2	0	2	2
mk1212	0	0	0	0	0	0	0	0	0	0	0	0	0	0	0	0	0	0	0	0	0	0	0	0	0	0	0	0	0	0	0	0	0	0	2	0	0	0	0	0	0	0	0	2	0	0	0	0	0
mk1213	0	0	2	2	0	0	2	0	0	1	0	0	2	1	0	2	2	2	0	0	0	0	0	2	0	2	0	0	0	2	0	0	2	0	2	0	0	0	0	0	0	0	0	2	0	2	2	0	2
mk1214	0	0	2	2	0	0	2	2	2	0	0	0	2	0	0	0	0	0	0	2	0	0	0	0	0	0	0	0	0	2	0	0	2	0	2	0	0	0	0	0	0	0	0	2	0	0	0	2	0
mk1215	0	0	0	0	0	0	0	0	0	0	0	0	0	0	0	0	0	0	0	0	0	0	0	0	0	0	0	0	0	0	0	0	0	0	2	0	0	0	0	0	0	0	0	2	0	0	0	0	0
mk1216	0	0	2	2	0	0	2	2	2	0	0	0	2	0	0	0	0	2	0	2	2	0	2	0	2	0	0	0	0	2	0	0	0	0	2	0	0	0	0	0	0	0	0	2	0	0	2	2	0
mk1217	0	0	2	2	0	0	2	2	2	0	0	0	2	0	0	0	0	0	0	2	0	0	0	0	2	0	0	0	0	2	0	0	0	0	0	0	0	0	0	0	0	0	0	0	0	0	0	2	0
mk1218	0	0	0	0	0	0	0	0	0	0	2	2	0	1	0	2	2	0	0	0	0	2	2	2	0	2	0	0	0	0	0	0	0	0	2	0	0	2	0	0	2	2	2	2	2	2	0	0	0
mk1219	0	0	2	2	0	0	2	2	2	0	0	0	2	0	0	0	0	0	0	2	0	0	2	0	2	0	0	0	0	2	0	0	0	0	0	0	0	0	0	0	0	0	0	0	0	0	0	2	0
mk1220	0	0	2	2	0	0	2	2	2	0	0	0	2	0	0	2	0	2	0	2	0	0	2	0	2	2	0	2	0	2	0	0	0	0	0	2	0	0	0	0	0	0	0	0	0	2	2	2	0
mk1221	0	0	2	0	0	0	0	0	0	0	0	0	0	0	0	0	0	0	0	0	0	0	2	0	0	2	0	0	0	2	0	0	2	0	0	0	0	0	2	1	0	0	0	2	0	2	2	0	0
mk1223	0	0	0	0	0	0	0	0	0	0	0	0	0	0	0	0	0	0	0	0	0	0	0	0	0	0	0	0	0	0	0	0	2	0	0	0	0	0	0	0	0	0	0	0	0	0	0	0	0
mk1224	2	2	0	0	0	0	0	0	0	0	0	0	0	0	0	0	0	2	0	0	0	0	0	0	2	0	0	0	0	2	0	0	0	0	0	0	0	0	0	0	0	0	0	0	0	0	0	0	0
mk1226	0	0	2	2	0	0	0	0	2	0	0	0	0	0	0	0	0	0	0	2	2	0	2	0	2	0	0	0	0	2	0	0	0	0	2	0	0	0	2	0	0	0	0	2	0	0	0	0	0
mk1227	0	0	0	0	0	0	0	0	2	0	0	0	0	0	0	0	0	0	0	2	0	0	0	0	0	0	0	0	0	0	0	0	0	0	0	0	0	0	0	0	0	0	0	2	0	0	0	0	0
mk1228	0	0	0	0	0	0	0	2	2	0	0	0	0	0	0	0	0	0	0	2	0	0	0	0	0	0	0	0	0	0	0	0	0	0	0	0	0	0	0	0	0	0	0	2	0	0	0	0	0
mk1229	0	0	0	0	0	0	0	0	0	0	0	0	0	0	2	2	0	0	0	0	0	0	0	0	0	0	0	0	0	0	0	0	2	2	0	0	0	0	0	0	0	0	0	0	0	0	0	0	0
mk1230	0	0	2	2	0	0	2	2	0	0	0	0	2	0	0	0	2	2	0	0	0	2	0	0	0	2	0	2	2	2	0	0	0	0	0	0	2	0	0	0	0	0	1	2	0	2	2	2	0
mk1231	0	0	2	2	0	0	2	2	0	0	0	0	2	1	0	0	2	2	0	0	0	2	0	0	0	2	0	2	2	2	0	0	0	0	0	0	2	0	0	0	0	0	1	2	0	2	2	2	0
mk1232	2	2	0	0	2	2	0	0	2	2	2	2	0	0	2	0	0	0	2	2	0	0	2	2	2	0	2	0	0	0	2	2	2	2	2	2	0	0	0	0	0	0	0	0	0	0	0	0	2
mk1233	0	0	2	0	0	0	0	0	0	0	0	0	0	0	0	0	0	0	0	0	0	0	0	0	0	0	0	0	0	0	0	0	0	0	0	0	0	0	0	0	0	0	0	0	0	0	0	0	0
mk1234	2	2	0	0	2	2	0	0	0	2	2	1	0	0	2	0	0	0	0	0	0	2	0	2	0	0	2	0	0	2	2	2	2	0	0	0	0	0	0	0	0	0	0	0	0	0	0	0	2
mk1235	2	2	0	0	2	2	0	0	0	2	2	0	0	0	2	0	0	0	0	0	0	0	0	0	0	0	2	0	0	0	2	2	2	0	0	0	0	0	0	0	0	0	0	0	0	0	0	0	2
mk1236	2	2	0	0	2	2	0	2	0	2	2	2	0	2	2	0	2	0	2	0	2	0	0	2	0	0	2	2	2	0	2	2	2	2	0	0	0	2	0	2	0	2	2	0	0	0	0	2	2
mk1238	0	0	2	0	2	0	2	0	0	0	0	0	2	0	0	0	2	2	0	0	0	0	0	2	2	2	0	0	2	0	0	0	0	0	2	0	2	0	0	0	2	0	0	2	0	2	2	0	0
mk1239	2	2	0	0	0	2	0	2	2	0	0	2	0	2	2	0	0	0	2	2	2	0	2	0	0	0	2	2	0	2	2	2	2	2	0	2	0	2	0	2	0	2	2	0	0	0	0	2	2
mk1240	0	0	0	0	2	0	2	0	0	0	0	0	2	0	0	2	0	2	0	0	0	0	0	2	0	0	0	0	0	0	0	0	0	0	0	0	2	0	2	0	2	0	0	0	2	0	0	0	0
mk1241	0	0	0	0	2	0	2	0	0	0	0	0	2	0	0	0	0	2	0	0	0	0	0	2	0	0	0	0	0	0	0	0	0	0	0	0	2	0	0	0	2	0	0	0	0	0	0	0	0
mk1242	0	0	0	0	0	0	0	0	2	0	0	0	0	0	0	0	0	0	0	0	0	0	0	0	2	0	0	0	0	0	0	0	0	0	2	0	0	0	0	0	0	0	0	0	0	0	0	0	0
mk1243	0	0	0	2	2	2	0	0	0	2	2	2	2	2	0	0	0	0	2	0	2	2	0	0	0	0	0	0	2	0	2	2	2	0	0	0	2	2	2	2	2	2	2	2	2	0	0	2	0
mk1244	0	0	0	0	0	2	0	0	0	0	2	2	2	2	0	0	0	0	0	0	2	2	0	0	0	0	0	0	2	0	0	2	0	0	0	0	2	2	2	0	2	2	2	2	2	0	0	2	0
mk1245	0	0	0	0	0	2	0	2	0	0	2	2	2	2	0	0	0	0	0	0	2	2	0	0	2	0	0	0	2	0	0	2	0	0	2	0	2	2	2	0	2	2	2	2	2	0	0	2	0
mk1246	0	0	0	0	0	2	0	0	0	0	2	2	2	2	0	0	0	0	0	0	2	2	0	0	0	0	0	0	2	0	0	2	0	0	0	0	2	2	2	0	2	2	2	2	2	0	0	2	0
mk1247	2	2	2	2	0	0	2	0	2	0	0	0	0	0	2	2	2	2	0	2	0	0	2	2	0	2	2	2	0	0	0	0	0	2	0	2	0	0	0	2	0	0	0	0	0	2	2	0	2
mk1248	0	0	0	0	0	2	0	0	0	0	2	2	2	2	0	0	2	0	0	0	2	2	0	0	0	0	0	0	2	0	0	2	0	0	0	0	2	2	2	0	2	2	2	2	2	0	0	2	0
mk1250	0	0	2	2	0	0	0	0	0	0	0	0	2	0	0	0	0	0	0	0	0	2	2	2	2	2	2	0	0	0	0	2	0	0	2	0	2	0	2	0	0	0	0	2	0	0	2	0	2
mk1251	0	0	0	0	0	0	2	0	0	0	0	0	2	2	0	0	0	2	0	0	2	2	0	2	0	2	0	2	0	0	0	0	2	0	0	0	0	2	0	0	2	2	2	0	2	0	0	0	0
mk1252	0	0	0	0	0	0	2	0	0	0	0	0	2	2	0	0	0	2	0	0	2	2	0	0	0	2	0	2	0	0	0	0	2	0	0	0	0	2	0	0	2	2	2	0	2	0	0	0	0
mk1253	0	0	0	0	0	0	0	0	2	0	0	0	0	0	0	0	0	0	0	0	0	0	2	0	0	0	0	0	0	0	0	0	0	0	0	1	0	0	2	0	0	0	0	2	0	2	2	0	0
mk1254	0	0	2	0	0	0	2	0	2	0	0	0	2	0	0	0	2	0	0	0	0	2	2	0	0	0	0	2	0	0	0	0	0	0	0	2	0	0	2	0	0	0	0	2	0	2	2	2	2
mk1255	0	0	2	0	0	0	2	0	0	0	2	0	2	0	0	0	2	0	0	0	0	2	0	0	0	0	0	2	0	2	0	0	0	0	0	1	0	0	0	0	0	0	0	0	0	0	0	2	2
mk1257	0	0	0	0	0	0	0	0	0	0	2	0	2	0	0	0	2	0	0	0	0	2	0	0	0	0	0	0	0	2	0	0	0	0	0	0	0	0	0	0	0	0	0	0	0	0	0	0	0
mk1258	0	0	0	0	0	0	2	2	0	1	2	1	2	0	0	0	2	0	0	0	0	2	0	0	2	0	0	2	0	2	0	0	0	0	2	2	0	0	0	0	0	0	0	2	0	0	0	2	0
mk1259	0	0	0	0	0	0	0	2	0	0	2	0	2	0	0	0	2	0	0	0	0	2	0	0	2	0	0	2	0	2	0	0	0	0	2	2	0	0	0	0	0	0	0	2	0	0	0	2	0
mk1260	0	0	0	0	0	0	2	2	0	0	2	0	2	0	0	0	2	0	0	0	0	2	0	0	2	0	0	2	0	2	0	0	0	0	2	2	0	0	0	0	0	0	0	2	0	0	0	2	0
mk1262	0	0	0	0	0	0	2	2	0	0	2	0	2	0	0	0	2	0	0	0	0	2	0	0	2	0	0	2	0	2	0	0	0	0	2	2	0	0	0	0	0	0	0	2	0	0	0	2	0
mk1264	0	0	2	0	0	0	2	0	0	0	2	0	2	0	0	0	2	0	0	0	0	2	0	0	0	0	0	2	0	2	0	0	0	0	0	0	0	0	0	0	0	0	0	0	0	0	0	2	2
mk1265	0	0	0	0	0	0	0	0	0	0	0	0	0	2	0	0	0	0	0	0	2	0	0	0	0	0	0	0	0	0	0	0	0	0	0	0	2	2	0	2	2	2	1	0	2	0	0	0	0
mk1266	0	0	0	0	0	0	0	0	0	0	0	0	0	0	0	2	0	0	0	0	0	0	2	2	0	2	0	0	0	0	0	0	0	0	0	0	0	0	0	0	0	0	0	0	2	0	2	0	0
mk1267	0	0	0	0	0	0	0	2	0	0	0	0	0	0	0	0	0	0	0	0	0	0	0	0	0	0	0	0	0	0	0	0	0	0	0	0	0	0	0	0	0	0	0	0	0	0	0	0	0
mk1270	2	2	2	0	2	0	0	0	2	0	0	0	0	2	2	0	2	0	2	2	2	0	0	0	0	0	2	0	0	0	2	2	2	2	0	0	2	2	0	2	0	2	2	2	0	0	0	2	2
mk1271	2	2	2	0	2	0	0	0	2	0	0	0	0	2	2	0	2	0	2	2	2	0	0	0	0	0	2	0	0	0	2	2	2	2	0	0	2	2	0	2	0	2	2	2	0	0	0	2	2
mk1272	0	0	0	2	0	0	2	0	0	0	0	0	2	0	0	2	0	2	0	0	0	2	0	0	0	0	0	2	0	2	0	0	0	0	2	2	0	0	0	0	2	0	0	0	2	0	0	0	0
mk1273	0	0	0	2	0	0	2	0	0	0	0	0	2	0	0	2	0	2	0	0	0	2	0	0	0	0	0	2	0	2	0	0	0	0	2	2	0	0	0	0	2	0	0	0	2	0	0	0	0
mk1274	0	0	0	2	0	0	2	0	0	0	0	0	2	0	0	2	0	2	0	0	1	2	0	0	0	0	0	2	0	2	0	0	0	0	2	2	0	0	0	0	2	0	0	0	2	0	0	0	0
mk1276	2	2	0	0	2	0	0	2	2	2	2	2	0	0	2	0	2	0	2	2	2	0	0	0	0	0	2	0	0	0	0	2	2	2	0	0	2	0	0	2	0	0	2	0	0	0	0	0	2
mk1277	0	0	2	2	0	2	2	0	0	0	0	0	2	2	0	2	0	2	0	0	0	2	0	0	2	0	0	2	2	2	2	0	0	0	2	2	0	2	2	0	2	2	0	2	2	2	0	2	0
mk1278	2	2	0	0	2	0	0	2	2	2	2	2	0	0	2	0	0	0	2	2	2	0	0	0	2	0	2	0	0	2	0	2	2	2	0	2	2	0	0	2	0	0	2	0	0	0	0	0	2
mk1280	0	0	0	2	0	0	2	0	0	0	0	0	0	0	0	2	2	2	0	0	0	0	0	0	0	0	0	0	0	0	0	0	0	0	0	0	0	0	2	0	0	0	0	0	0	2	0	0	0
mk1281	0	0	0	2	0	0	2	0	0	0	0	0	0	0	0	2	2	2	0	0	0	0	0	0	0	0	0	0	0	0	0	0	0	0	0	0	0	0	2	0	0	0	0	0	0	2	0	0	0
mk1282	0	0	0	2	0	0	0	0	0	0	0	0	0	0	0	0	0	0	0	0	0	0	0	0	0	0	0	0	0	0	0	0	0	0	0	0	0	0	0	0	0	0	0	0	0	0	0	0	0
mk1283	0	0	0	0	0	0	0	0	0	0	0	0	0	0	0	0	0	0	0	0	0	0	0	0	0	0	0	0	2	2	0	0	0	0	0	0	0	0	2	0	0	0	0	0	0	0	2	0	0
mk1285	0	0	2	0	2	0	0	0	2	0	0	0	2	2	0	2	0	2	0	0	0	0	0	0	2	2	0	0	2	2	0	0	0	0	0	0	0	2	0	0	2	2	2	0	2	0	0	2	0
mk1286	0	0	2	0	2	0	0	0	2	0	0	0	2	2	0	2	0	2	0	0	0	0	0	0	2	2	0	0	2	2	0	0	0	0	0	0	0	2	0	0	2	2	2	0	2	0	0	2	0
mk1287	0	0	2	0	2	0	0	0	2	0	0	0	2	2	0	2	0	2	2	0	0	0	0	0	2	2	0	0	2	2	0	0	0	0	0	0	0	2	0	0	2	2	2	0	2	0	0	2	0
mk1288	0	0	2	0	2	0	0	0	2	0	0	0	2	2	0	2	0	2	2	0	0	0	0	0	2	2	0	0	2	2	0	0	0	0	0	0	0	2	0	0	2	2	2	0	2	0	0	2	0
mk1289	2	2	0	0	0	2	0	2	2	2	2	2	0	0	2	2	0	0	2	0	2	0	0	0	0	0	2	0	2	2	2	2	2	2	0	2	2	0	0	2	0	0	0	0	0	0	0	2	2
mk1290	0	0	0	0	0	0	0	2	0	0	0	0	0	0	0	0	0	0	0	0	0	0	0	0	0	0	0	0	0	0	0	0	0	0	0	0	0	0	0	0	0	0	0	0	0	0	0	0	0
mk1291	2	2	0	0	0	2	0	2	2	2	2	2	0	0	0	0	2	2	2	0	2	0	0	0	2	0	2	0	2	2	2	2	2	0	0	2	2	0	2	2	0	0	0	0	0	0	0	0	2
mk1292	2	2	0	0	0	2	0	2	2	2	2	2	0	0	0	0	2	2	2	0	2	0	0	0	2	0	2	0	2	2	2	2	2	0	0	2	2	0	2	2	0	0	0	0	0	0	0	0	2
mk1293	2	2	0	0	0	2	0	2	2	1	2	2	0	0	0	0	2	2	2	0	2	0	0	0	2	0	2	0	2	2	2	2	2	0	0	2	2	0	0	2	0	0	0	0	0	0	0	0	2
mk1294	0	0	0	2	0	0	0	0	0	0	0	0	0	2	0	0	0	0	0	0	0	0	0	0	0	0	0	0	0	0	0	0	0	0	2	0	0	0	0	0	0	0	0	2	0	0	0	2	0
mk1295	0	0	0	2	0	0	0	0	0	0	0	0	0	2	0	0	0	0	0	0	0	0	0	0	0	0	0	0	0	0	0	0	0	0	0	0	0	0	0	0	0	0	0	2	0	0	0	2	0
mk1297	2	2	0	0	0	2	0	2	2	2	2	2	0	0	0	0	2	2	2	0	2	0	0	0	2	0	2	0	2	2	2	2	2	0	2	2	2	0	0	2	0	0	0	0	0	0	0	0	2
mk1298	2	2	0	0	0	2	0	2	2	2	2	2	0	0	0	0	2	2	2	0	2	0	0	0	2	0	2	0	2	2	2	2	2	0	2	2	2	0	0	2	0	0	0	0	0	0	0	0	2
mk1299	2	2	0	0	0	2	0	2	2	2	2	2	0	2	0	0	2	2	2	0	2	0	2	0	2	0	2	0	2	2	2	2	2	0	2	2	2	0	0	2	0	0	0	0	0	0	0	0	2
mk1300	0	0	0	0	2	0	2	0	0	0	0	0	2	0	2	2	0	0	0	2	0	2	0	2	0	2	0	2	0	0	0	0	0	2	0	0	0	2	0	0	2	2	2	0	2	0	2	0	0
mk1301	0	0	0	0	2	0	2	0	0	0	0	0	2	0	0	2	0	0	0	2	0	2	0	2	0	2	0	2	0	0	0	0	0	2	0	0	0	2	0	0	2	2	2	0	2	0	2	0	0
mk1302	2	2	0	0	0	2	0	2	2	2	2	2	0	0	0	0	2	2	2	0	0	0	2	0	2	0	2	0	2	2	2	2	2	0	2	2	2	0	2	2	0	0	0	0	0	0	0	0	2
mk1309	0	0	2	2	0	0	2	0	0	0	0	0	0	0	2	2	0	0	0	0	0	0	0	2	0	2	0	0	0	0	0	0	0	2	0	0	0	0	0	0	0	0	0	0	2	0	0	0	0
mk1310	0	0	0	2	0	0	0	0	0	0	0	0	0	0	0	0	0	0	0	0	0	0	0	0	0	0	0	0	0	0	0	0	0	0	2	0	0	0	0	0	0	0	0	0	0	0	0	0	0
mk1311	0	0	2	2	2	0	2	0	0	0	0	0	2	0	2	2	0	0	0	0	0	2	0	2	0	2	0	2	0	0	0	0	0	2	2	0	0	2	0	0	2	2	2	0	2	2	0	0	0
mk1314	0	0	2	2	0	0	2	0	0	0	0	0	0	0	2	2	0	0	0	0	0	0	0	2	0	2	0	0	0	0	0	0	0	2	2	0	0	0	0	0	0	0	0	0	2	0	0	0	0
mk1315	0	0	0	0	0	0	0	0	0	0	0	0	0	0	0	0	0	0	0	0	2	0	0	0	0	0	0	0	0	0	0	0	0	0	2	0	0	0	0	0	0	0	0	0	0	0	0	0	0
mk1316	0	0	2	0	2	0	2	0	0	0	0	0	2	0	2	2	0	0	0	0	0	2	0	2	0	2	0	2	0	0	0	0	0	2	0	0	0	2	0	0	2	2	2	0	2	0	0	0	0
mk1317	0	0	2	2	2	0	2	0	0	0	0	0	2	2	2	2	0	0	0	0	0	2	0	2	0	2	0	2	0	0	0	0	0	2	0	0	0	2	0	0	2	2	2	0	2	0	0	0	0
mk1319	0	0	2	0	0	0	2	0	0	0	0	0	0	0	2	2	0	0	0	0	0	0	0	2	0	2	0	0	0	0	0	0	0	2	0	0	0	0	0	0	0	0	0	0	2	0	0	0	0
mk1320	0	0	2	0	2	0	2	0	0	0	0	0	2	0	2	2	0	0	0	0	0	2	0	2	0	2	0	2	0	0	0	0	0	2	0	0	0	2	0	0	2	2	2	0	2	0	0	0	0
mk1321	0	0	2	0	0	0	2	0	0	0	0	0	0	0	2	2	0	0	0	0	0	0	0	2	0	2	0	0	0	0	0	0	0	2	0	0	0	0	0	0	0	0	0	0	2	0	0	0	0
mk1322	0	0	2	0	0	0	2	0	0	0	0	0	0	0	2	2	0	0	0	0	0	0	0	2	0	2	0	0	0	0	0	0	0	2	0	0	0	0	0	0	0	0	0	0	2	0	0	0	0
mk1323	0	0	0	0	0	0	0	0	0	0	0	0	0	0	0	0	0	0	0	0	0	0	0	0	0	0	0	0	0	0	0	0	0	0	2	0	0	0	0	0	0	0	0	0	0	2	0	0	0
mk1324	0	0	2	2	0	0	2	0	0	0	0	0	0	0	2	2	0	0	0	0	0	0	0	2	0	2	0	0	0	0	0	0	0	2	0	0	0	0	0	0	0	0	0	0	2	0	0	0	0
mk1325	2	2	0	0	0	2	0	2	2	2	2	2	0	0	0	0	2	2	2	2	2	0	2	0	2	0	2	0	2	2	2	2	2	0	0	2	2	0	2	2	0	0	0	0	0	0	2	0	2
mk1327	0	0	2	2	0	0	2	0	0	0	0	0	0	0	2	2	0	0	0	0	0	0	0	2	0	2	0	0	0	0	0	0	0	2	2	0	0	0	0	0	0	0	0	0	2	2	0	0	0
mk1328	0	0	0	0	0	0	0	0	0	0	0	0	0	0	0	0	0	2	2	0	2	0	2	0	2	0	0	0	0	2	0	0	0	0	0	0	0	0	2	0	0	0	0	0	0	0	2	0	0
mk1332	0	0	0	2	0	0	0	2	0	0	0	2	0	0	0	0	2	0	0	0	0	0	0	0	0	0	0	0	0	0	0	0	0	2	0	0	0	0	0	0	0	0	0	2	0	0	0	0	0
mk1333	0	0	0	2	0	0	0	2	0	0	0	2	0	0	0	0	2	0	0	0	0	0	0	0	0	0	0	0	0	0	0	0	0	2	0	0	0	0	0	0	0	0	0	0	0	0	0	0	0
mk1336	0	0	2	0	0	0	2	0	0	0	0	0	0	0	0	0	0	0	0	0	0	0	0	2	0	2	0	0	0	0	0	0	0	0	0	0	0	0	0	0	0	0	0	0	0	0	0	0	0
mk1337	0	0	2	0	0	0	2	0	0	0	0	0	0	0	0	0	0	0	0	0	0	0	0	2	0	2	0	0	0	0	0	0	0	0	0	0	0	0	0	0	0	0	0	0	0	0	0	0	0
mk1338	2	2	2	2	0	2	2	0	2	2	2	2	0	0	0	0	0	0	0	2	0	0	0	2	0	2	2	0	2	0	2	2	2	0	0	2	0	0	0	2	0	0	0	0	0	0	0	0	2
mk1339	2	2	2	2	0	2	2	2	2	2	2	2	0	0	0	0	0	0	0	2	0	0	0	2	0	2	2	0	2	0	2	2	2	0	0	2	0	0	0	2	0	0	0	0	0	0	0	0	2
mk1340	0	0	0	2	2	0	0	0	0	0	0	0	2	2	0	0	0	0	0	0	0	2	0	0	0	0	0	2	0	0	0	0	0	0	0	0	0	2	0	0	2	2	2	2	0	2	0	2	0
mk1341	2	2	0	2	0	2	0	0	2	2	2	2	0	0	0	0	0	0	0	2	2	0	0	0	0	0	2	0	2	0	2	2	2	0	0	2	0	0	0	2	0	0	0	2	0	0	0	2	2
mk1342	0	0	2	0	2	0	2	2	0	0	0	0	2	2	0	0	2	0	2	0	0	2	2	2	0	2	0	2	0	2	0	0	0	2	0	0	2	2	0	0	2	2	2	0	0	2	0	0	0
mk1343	0	0	2	0	2	0	2	2	0	0	0	0	2	2	0	0	2	0	2	0	0	2	2	2	0	2	0	2	0	2	0	0	0	2	2	0	2	2	0	0	2	2	2	0	0	2	0	0	0
mk1344	0	0	0	2	0	0	2	0	0	0	0	0	0	0	0	0	2	2	2	0	2	0	2	2	2	2	0	0	0	2	0	0	0	2	2	0	0	0	2	0	0	0	0	2	0	2	2	2	0
mk1345	0	0	2	0	2	0	2	2	0	0	0	0	2	2	0	0	2	0	0	0	0	2	0	2	0	2	0	2	0	0	0	0	0	2	2	0	2	2	0	0	2	2	2	0	0	2	0	0	0
mk1346	0	0	2	0	2	0	2	2	0	0	0	0	2	2	0	0	2	0	2	0	0	2	2	2	0	2	0	2	0	2	0	0	0	2	2	0	2	2	0	0	2	2	2	0	0	2	0	0	0
mk1347	0	0	2	0	2	0	2	2	0	0	0	0	2	2	0	0	2	0	0	0	0	2	0	2	0	2	0	2	0	0	0	0	0	2	2	0	2	2	0	0	2	2	2	0	0	2	0	0	0
mk1349	0	0	2	0	2	0	2	2	0	0	0	0	2	2	0	0	2	0	2	0	0	2	2	2	0	2	0	2	0	2	0	0	0	2	0	0	2	2	0	0	2	2	2	0	0	2	0	0	0
mk1350	0	0	2	0	2	0	2	2	0	0	0	0	2	2	0	0	2	0	0	0	0	2	0	2	0	2	0	2	0	0	0	0	0	2	0	0	2	2	0	0	2	2	2	0	0	2	0	0	0
mk1351	0	0	2	0	2	0	2	2	0	0	0	0	2	2	0	0	2	0	0	0	0	2	0	2	0	2	0	2	0	0	0	0	0	2	0	0	2	2	0	0	2	2	2	0	0	2	0	0	0
mk1353	0	0	2	0	2	0	2	2	0	0	0	0	2	2	0	0	2	0	0	0	0	2	0	2	0	2	0	2	0	0	0	0	0	2	0	0	2	2	0	0	2	2	2	0	0	2	0	0	0
mk1354	0	0	2	0	2	0	2	2	0	0	0	0	2	2	0	0	2	0	2	0	0	2	2	2	0	2	0	2	0	2	0	0	0	2	0	0	2	2	0	0	2	2	2	0	0	2	0	0	0
mk1355	0	0	0	0	0	0	0	0	0	0	0	0	0	0	0	0	0	2	2	0	2	0	2	0	2	0	0	0	0	2	0	0	0	0	0	0	0	0	2	0	0	0	0	0	0	0	2	0	0
mk1356	0	0	0	0	0	0	0	0	0	0	0	0	0	0	0	0	0	2	0	0	2	0	0	0	2	0	0	0	0	0	0	0	0	0	2	0	0	0	2	0	0	0	0	0	0	0	2	0	0
mk1358	0	0	2	0	2	0	0	2	0	0	0	0	2	2	0	0	0	0	0	0	0	2	0	0	0	0	0	2	0	0	0	0	0	0	0	0	2	2	0	0	2	2	2	0	0	0	0	0	0
mk1360	0	0	2	0	2	0	0	2	0	0	0	0	2	2	0	0	0	0	0	0	0	2	0	0	0	0	0	2	0	0	0	0	0	0	0	0	2	2	0	0	2	2	2	0	0	0	0	0	0
mk1361	0	0	2	0	2	0	0	2	0	0	0	0	2	2	0	0	0	0	0	0	0	2	0	0	0	0	0	2	0	0	0	0	0	0	0	0	2	2	0	0	2	2	2	0	0	0	0	0	0
mk1362	0	0	0	0	0	0	0	0	0	0	0	0	0	0	0	0	0	2	0	0	2	0	0	0	2	0	0	0	0	0	0	0	0	0	0	0	0	0	2	0	0	0	0	0	0	0	2	0	0
mk1363	0	0	0	0	0	0	0	0	0	0	0	0	0	0	0	0	0	2	0	0	2	0	0	0	2	0	0	0	0	0	0	0	0	0	0	0	0	0	2	0	0	0	0	0	0	0	2	0	0
mk1364	0	0	0	2	0	0	2	0	0	0	0	0	0	0	0	0	2	2	2	0	2	0	2	2	2	2	0	0	0	2	0	0	0	2	2	0	0	0	2	0	0	0	0	2	0	2	2	2	0
mk1366	0	0	2	0	2	0	0	2	0	0	0	0	2	2	0	0	0	0	0	0	0	2	0	0	0	0	0	2	0	0	0	0	0	0	0	0	2	2	0	0	2	2	2	0	0	0	0	0	0
mk1367	0	0	0	2	0	0	2	0	0	0	0	0	0	0	0	0	2	2	2	0	2	0	2	2	2	2	0	0	0	2	0	0	0	2	2	0	0	0	2	0	0	0	0	2	0	2	2	2	0
mk1369	0	0	0	0	0	0	2	0	0	0	0	0	0	0	0	0	2	2	0	0	0	0	0	2	2	2	0	0	0	0	0	0	0	2	2	0	0	0	2	0	0	0	0	0	0	2	2	0	0
mk1370	0	0	2	0	2	0	0	2	0	0	0	0	2	2	0	0	0	0	0	0	2	2	0	0	0	0	0	2	0	0	0	0	0	0	0	0	2	2	0	0	2	2	2	0	0	0	0	0	0
mk1372	0	0	0	2	0	0	2	2	0	0	0	2	0	0	0	0	2	0	2	0	2	0	2	2	0	2	0	0	0	2	0	0	2	2	0	0	0	0	2	0	0	0	0	2	0	2	2	0	0
mk1373	0	0	0	0	0	0	2	0	0	0	0	0	0	0	0	0	0	0	2	0	0	0	2	2	0	2	0	0	0	2	0	0	2	0	0	0	0	0	2	0	0	0	0	0	0	2	2	0	0
mk1374	0	0	0	0	0	0	2	0	0	0	0	0	0	0	0	0	0	0	2	0	0	0	2	2	0	2	0	0	0	2	0	0	2	0	0	0	0	0	2	0	0	0	0	0	0	2	2	0	0
mk1375	0	0	2	0	2	0	0	0	0	0	0	0	2	2	0	0	0	0	0	0	0	2	0	0	0	0	0	2	0	0	0	0	0	0	0	0	2	2	0	0	2	2	2	0	0	0	0	2	0
mk1377	0	0	0	0	0	0	2	0	0	0	0	0	0	0	0	0	0	0	2	0	0	0	2	2	0	2	0	0	0	2	0	0	2	0	0	0	0	0	2	0	0	0	0	0	0	2	2	0	0
mk1378	0	0	0	2	0	0	2	0	0	0	0	2	0	0	0	0	2	0	0	0	0	0	0	2	0	2	0	0	0	0	0	0	2	2	0	0	0	0	2	0	0	0	0	2	0	2	2	0	0
mk1379	0	0	2	0	2	0	0	0	0	0	0	0	2	2	0	0	0	0	0	0	0	2	0	0	0	0	0	2	0	0	0	0	0	0	0	0	2	2	0	0	2	2	2	0	0	0	0	2	0
mk1380	0	0	0	2	0	0	2	0	0	0	0	2	0	0	0	0	2	0	2	0	0	0	2	2	0	2	0	0	0	2	0	0	2	2	0	0	0	0	2	0	0	0	0	2	0	2	2	0	0
mk1381	0	0	0	2	0	0	2	0	0	0	0	2	0	0	0	0	2	0	2	0	2	0	2	2	0	2	0	0	0	2	0	0	2	2	0	0	0	0	2	0	0	0	0	2	0	2	2	0	0
mk1382	0	0	0	2	0	0	2	0	0	0	0	2	0	0	0	0	2	0	2	0	0	0	2	2	0	2	0	0	0	2	0	0	2	2	0	0	0	0	2	0	0	0	0	2	0	2	2	0	0
mk1384	0	0	0	2	0	0	2	0	0	0	0	2	0	0	0	0	2	0	2	0	0	0	2	2	0	2	0	0	0	2	0	0	2	2	0	0	0	0	2	0	0	0	0	2	0	2	2	0	0
mk1385	0	0	2	0	2	0	0	2	0	0	0	0	2	2	0	0	0	2	0	0	2	2	0	0	2	0	0	2	0	0	0	0	0	0	2	0	2	2	0	0	2	2	2	0	0	0	0	2	0
mk1386	0	0	2	0	2	0	0	2	0	0	0	0	2	2	0	0	0	2	0	0	2	2	0	0	2	0	0	2	0	0	0	0	0	0	2	0	2	2	0	0	2	2	2	0	0	0	0	2	0
mk1389	0	0	2	0	2	0	0	2	0	0	0	0	2	2	0	0	0	2	0	0	0	2	0	0	2	0	0	2	0	0	0	0	0	0	2	0	2	2	0	0	2	2	2	0	0	0	0	2	0
mk1390	0	0	0	0	0	0	2	0	0	0	0	0	0	0	0	0	0	0	2	0	0	0	2	2	0	2	0	0	0	2	0	0	2	0	0	0	0	0	2	0	0	0	0	0	0	2	2	0	0
mk1391	2	2	0	0	0	2	0	2	2	2	2	0	0	0	2	2	0	0	0	2	0	0	0	0	0	0	2	0	2	0	2	2	0	0	0	2	0	0	0	2	0	0	0	0	2	0	0	0	2
mk1392	0	0	2	0	2	0	0	2	0	0	0	0	2	2	0	0	0	2	0	0	0	2	0	0	2	0	0	2	0	0	0	0	0	0	2	0	2	2	0	0	2	2	2	0	0	0	0	2	0
mk1393	0	0	0	0	0	0	2	0	0	0	0	0	0	0	0	0	0	0	2	0	0	0	2	2	0	2	0	0	0	2	0	0	2	0	0	0	0	0	2	0	0	0	0	0	0	2	2	0	0
mk1394	0	0	2	0	2	0	0	2	0	0	0	0	2	2	0	0	0	2	0	0	2	2	0	0	2	0	0	2	0	0	0	0	0	0	2	0	2	2	0	0	2	2	2	0	0	0	0	2	0
mk1396	2	2	0	2	0	2	0	0	2	2	2	2	0	0	2	2	2	0	0	2	2	0	0	0	0	0	2	0	2	0	2	2	0	2	0	2	0	0	0	2	0	0	0	0	2	0	0	0	2
mk1397	2	2	0	2	0	2	0	0	2	2	2	2	0	0	2	2	2	0	0	2	2	0	0	0	0	0	2	0	2	0	2	2	0	2	0	2	0	0	0	2	0	0	0	0	2	0	0	0	2
mk1398	2	2	0	2	0	2	0	0	2	2	2	2	0	0	2	2	2	0	0	2	2	0	0	0	0	0	2	0	2	0	2	2	0	2	0	2	0	0	0	2	0	0	0	0	2	0	0	0	2
mk1399	2	2	0	2	0	2	0	2	2	2	2	2	0	0	2	2	2	0	0	2	0	0	0	0	0	0	2	0	2	0	2	2	2	2	0	2	0	0	0	2	0	0	0	0	2	0	0	0	2
mk1400	0	0	2	0	2	0	2	0	0	0	0	0	2	2	0	0	0	2	0	0	0	2	0	2	2	2	0	2	0	0	0	0	2	0	2	0	2	2	2	0	2	2	2	2	0	2	2	2	0
mk1401	0	0	2	0	2	0	0	2	0	0	0	0	2	2	0	0	0	2	0	0	0	0	0	0	0	0	0	2	0	0	0	0	0	0	0	0	2	2	0	0	2	2	2	0	0	0	0	2	0
mk1402	0	0	2	0	2	0	0	2	0	0	0	0	2	2	0	0	0	2	0	0	0	0	0	0	0	0	0	2	0	0	0	0	0	0	0	0	2	2	0	0	2	2	2	0	0	0	0	2	0
mk1404	0	0	2	0	2	0	0	2	0	0	0	0	2	2	0	0	0	2	0	0	0	0	0	0	0	0	0	2	0	0	0	0	0	0	0	0	2	2	0	0	2	2	2	0	0	0	0	2	0
mk1405	0	0	2	0	2	0	0	2	0	0	0	0	2	2	0	0	0	2	0	0	0	0	0	0	0	0	0	2	0	0	0	0	0	0	0	0	2	2	0	0	2	2	2	0	0	0	0	2	0
mk1406	0	0	2	0	2	0	0	2	0	0	0	0	2	2	0	0	0	2	0	0	0	0	0	0	0	0	0	2	0	0	0	0	0	0	0	0	2	2	0	0	2	2	2	0	0	0	0	2	0
mk1407	0	0	0	2	0	0	0	0	0	0	0	0	0	0	0	0	0	0	0	0	0	0	0	0	0	0	0	0	0	0	0	0	0	0	0	0	0	0	0	0	0	0	0	2	0	0	0	2	0
mk1408	2	2	0	0	0	2	0	2	2	2	2	0	0	0	2	2	0	0	0	2	0	0	0	0	0	0	2	0	2	0	2	2	2	0	0	2	0	0	0	2	0	0	0	0	2	0	0	0	2
mk1409	0	0	2	0	2	0	2	0	0	0	0	0	2	2	0	0	0	0	2	0	0	2	2	2	0	2	0	2	0	2	0	0	2	0	0	0	2	2	2	0	2	2	2	0	0	2	2	2	0
mk1410	0	0	2	0	2	0	0	2	0	0	0	0	2	2	0	0	0	2	2	0	0	2	2	0	2	0	0	2	0	2	0	0	0	0	2	0	2	2	0	0	2	2	2	0	0	0	0	2	0
mk1411	0	0	2	2	2	0	0	0	0	0	0	2	2	2	0	0	2	2	2	0	2	0	2	0	2	2	0	2	0	2	0	0	0	2	2	0	2	2	0	0	2	2	2	0	0	0	0	2	0
mk1412	0	0	2	2	2	0	0	0	0	0	0	2	2	2	0	0	2	2	2	0	2	0	2	0	2	2	0	2	0	2	0	0	0	2	2	0	2	2	0	0	2	2	2	0	0	0	0	2	0
mk1413	0	0	2	0	2	0	0	0	0	0	0	0	2	2	0	0	0	2	0	0	0	0	0	0	0	0	0	2	0	0	0	0	0	0	0	0	2	2	0	0	2	2	2	0	0	0	0	2	0
mk1414	0	0	0	0	0	0	2	0	0	0	0	0	0	0	0	0	0	0	2	0	2	2	2	2	2	2	0	0	0	2	0	0	0	0	2	0	0	0	2	0	0	0	0	2	0	2	2	0	0
mk1415	0	0	0	0	0	0	2	0	0	0	0	0	0	0	0	0	0	0	2	0	2	2	2	2	2	2	0	0	0	2	0	0	0	0	2	0	0	0	2	0	0	0	0	2	0	2	2	0	0
mk1416	0	0	0	0	0	0	2	0	0	0	0	0	0	0	0	0	0	0	2	0	2	2	2	2	2	0	0	0	0	2	0	0	0	0	2	0	0	0	2	0	0	0	0	2	0	2	2	0	0
mk1418	0	0	0	0	0	0	0	0	0	0	0	0	0	0	0	0	2	0	2	0	2	0	2	0	2	0	0	0	0	2	0	0	0	0	2	0	0	0	0	0	0	0	0	0	0	0	0	0	0
mk1420	0	0	2	2	2	0	0	0	0	0	0	2	2	2	0	0	2	2	0	0	0	0	0	0	0	2	0	2	0	0	0	0	0	2	0	0	2	2	0	0	2	2	2	0	0	0	0	2	0
mk1421	0	0	0	0	0	0	0	2	0	0	0	0	0	0	0	0	2	0	2	0	2	0	2	0	2	0	0	0	0	2	0	0	0	0	2	0	0	0	0	0	0	0	0	0	0	0	0	0	0
mk1422	0	0	0	0	0	0	0	0	0	0	0	0	0	0	0	0	2	0	2	0	2	0	2	0	2	0	0	0	0	2	0	0	0	0	2	0	0	0	0	0	0	0	0	0	0	0	0	0	0
mk1424	0	0	0	0	0	0	0	0	0	0	0	0	0	0	0	0	2	0	2	0	2	0	2	0	2	0	0	0	0	2	0	0	0	0	2	0	0	0	0	0	0	0	0	0	0	0	0	0	0
mk1425	2	2	0	0	0	2	0	2	2	2	2	0	0	0	2	2	0	0	0	2	0	0	0	0	0	0	2	0	2	0	2	2	2	0	0	2	0	0	0	2	0	0	0	0	2	0	0	0	2
mk1426	0	0	2	2	2	0	0	0	0	0	0	2	2	2	0	0	0	2	0	0	0	0	0	0	0	2	0	2	0	0	0	0	0	2	0	0	2	2	0	0	2	2	2	0	0	0	0	2	0
mk1427	0	0	0	0	0	0	0	2	0	0	0	0	0	0	0	0	2	0	2	0	2	0	2	0	2	0	0	0	0	2	0	0	0	0	2	0	0	0	0	0	0	0	0	0	0	0	0	0	0
mk1428	0	0	0	0	0	0	0	0	0	0	0	0	0	0	0	0	2	0	2	0	2	0	2	0	2	0	0	0	0	2	0	0	0	0	2	0	0	0	0	0	0	0	0	0	0	0	0	0	0
mk1429	0	0	0	0	0	0	0	0	0	0	0	0	0	0	0	0	2	0	2	0	2	0	2	0	2	0	0	0	0	2	0	0	0	0	2	0	0	0	0	0	0	0	0	0	0	0	0	0	0
mk1431	0	0	0	0	0	0	0	2	0	0	0	0	0	0	0	0	0	0	0	0	0	0	0	0	0	0	0	0	0	0	0	0	0	0	0	0	0	0	0	0	0	0	0	0	0	0	0	0	0
mk1432	0	0	0	0	0	0	2	0	0	0	0	0	0	0	0	0	0	0	2	0	2	2	2	2	2	0	0	0	0	2	0	0	0	0	2	0	0	0	2	0	0	0	0	2	0	2	2	0	0
mk1436	0	0	0	0	0	0	0	0	0	0	0	0	0	0	0	0	2	0	2	0	2	0	2	0	2	0	0	0	0	2	0	0	0	0	2	0	0	0	0	0	0	0	0	0	0	0	0	0	0
mk1437	0	0	0	0	0	0	2	0	0	0	0	0	0	0	0	0	2	0	2	0	2	2	2	2	2	0	0	0	0	2	0	0	0	0	2	0	0	0	2	0	0	0	0	2	0	2	2	0	0
mk1438	0	0	0	0	0	0	2	0	0	0	0	0	0	0	0	0	2	0	2	0	2	2	2	2	2	0	0	0	0	2	0	0	0	0	2	0	0	0	2	0	0	0	0	2	0	2	2	0	0
mk1445	0	0	0	0	0	0	2	0	0	0	0	0	0	0	0	0	0	0	2	0	2	2	2	2	2	0	0	0	0	2	0	0	0	0	2	0	0	0	2	0	0	0	0	2	0	2	2	0	0
mk1446	0	0	0	2	0	0	0	0	0	0	0	2	0	0	0	0	0	0	0	0	2	0	0	0	2	0	0	0	0	0	0	0	0	2	2	0	0	0	0	0	0	0	0	2	0	0	0	0	0
mk1447	0	0	0	2	0	0	0	0	0	0	0	2	0	0	0	0	0	0	0	0	2	0	0	0	2	0	0	0	0	0	0	0	0	2	2	0	0	0	0	0	0	0	0	2	0	0	0	0	0
mk1448	0	0	0	2	0	0	0	0	0	0	0	2	0	0	0	0	0	0	0	0	2	0	0	0	2	0	0	0	0	0	0	0	0	2	2	0	0	0	0	0	0	0	0	2	0	0	0	0	0
mk1451	0	0	0	2	0	0	0	0	0	0	0	2	0	0	0	0	0	0	0	0	2	0	0	0	2	0	0	0	0	0	0	0	0	2	2	0	0	0	0	0	0	0	0	2	0	0	0	0	0
mk1452	0	0	0	2	0	0	0	0	0	0	0	2	0	0	0	0	0	0	0	0	2	0	0	0	2	0	0	0	0	0	0	0	0	2	2	0	0	0	0	0	0	0	0	2	0	0	0	0	0
mk1453	0	0	0	2	0	0	0	0	0	0	0	2	0	0	0	0	0	0	0	2	2	0	0	0	2	0	0	0	0	0	0	0	0	2	2	0	0	0	0	0	0	0	0	2	0	0	0	0	0
mk1454	0	0	0	0	0	0	0	0	0	0	0	0	0	0	0	0	0	0	0	0	0	0	0	0	2	0	0	0	0	0	0	0	0	0	2	0	0	0	0	0	0	0	0	0	0	0	0	0	0
mk1455	0	0	0	0	0	0	0	2	0	0	0	0	0	0	0	0	2	0	0	0	0	0	2	0	0	0	0	0	0	2	0	0	0	0	0	0	0	0	0	0	0	0	0	0	0	0	0	0	0
mk1456	0	0	2	0	2	0	2	2	0	0	0	0	2	2	0	0	2	2	2	0	0	2	2	2	0	2	0	2	0	2	0	0	0	0	0	0	2	2	2	0	2	2	2	0	0	2	2	2	0
mk1457	0	0	2	0	2	0	2	2	0	0	0	0	2	2	0	0	2	2	2	0	0	2	2	2	0	2	0	2	0	2	0	0	0	0	0	0	2	2	2	0	2	2	2	0	0	2	2	2	0
mk1458	0	0	0	0	0	0	0	2	0	0	0	0	0	0	0	0	0	0	0	0	0	0	0	0	0	0	0	0	0	0	0	0	0	0	0	0	0	0	0	0	0	0	0	0	0	0	0	2	0
mk1459	0	0	0	0	2	0	2	0	0	0	0	0	2	2	0	0	0	2	2	0	2	0	0	0	2	2	0	2	0	0	0	0	0	0	2	0	2	2	0	0	2	2	2	2	2	0	0	2	0
mk1460	0	0	0	0	0	2	0	0	2	2	2	0	0	0	2	2	0	0	2	0	0	0	0	0	2	0	0	0	2	2	2	0	2	0	2	2	0	0	0	2	0	0	0	0	0	0	0	0	2
mk1461	0	0	0	0	0	2	0	0	2	2	2	0	0	0	2	0	0	0	0	0	0	0	0	0	0	0	0	0	2	2	2	0	2	0	0	2	0	0	0	2	0	0	0	0	0	0	0	0	2
mk1463	0	0	0	0	2	0	2	0	0	0	0	0	2	2	0	0	0	2	0	0	0	0	0	0	0	2	0	2	0	0	0	0	0	0	2	0	2	2	0	0	2	2	2	0	2	0	0	2	0
mk1464	0	0	0	0	0	0	0	2	0	0	0	0	0	0	0	0	0	0	0	0	0	0	0	0	0	0	0	0	0	0	0	0	0	0	0	0	0	0	0	0	0	0	0	0	0	0	0	0	0
mk1465	0	0	0	0	0	0	0	2	0	0	0	0	0	0	0	0	0	0	0	0	2	0	0	0	0	0	0	0	0	0	0	0	0	0	0	0	0	0	0	0	0	0	0	0	0	0	0	0	0
mk1466	0	0	0	0	0	0	0	2	0	0	0	0	0	0	0	0	0	0	0	0	0	0	0	0	0	0	0	0	0	0	0	0	0	0	0	0	0	0	0	0	0	0	0	0	0	0	0	0	0
mk1467	2	2	2	0	0	0	0	0	0	0	0	2	0	0	0	2	2	0	0	2	0	2	2	2	0	0	2	0	0	0	0	2	0	2	2	0	0	0	2	0	0	0	0	2	0	2	2	0	0
mk1468	2	2	2	0	0	0	0	0	0	0	0	2	0	0	2	2	2	0	0	2	0	2	2	2	0	0	2	0	0	0	0	2	0	2	2	0	0	0	2	0	0	0	0	2	0	2	2	0	0
mk1469	0	0	0	0	0	0	0	2	0	0	0	0	0	0	0	0	0	0	0	0	0	0	0	0	0	0	0	0	0	0	0	0	0	0	0	0	0	0	0	0	0	0	2	0	0	0	0	0	0
mk1470	2	2	2	0	2	0	0	0	2	2	2	2	0	0	2	2	2	0	0	2	0	2	2	2	0	0	2	0	0	2	0	2	2	2	0	2	1	0	2	2	0	0	0	0	0	2	2	2	2
mk1471	0	0	0	2	0	2	0	2	0	0	0	0	2	2	2	2	0	0	2	0	2	0	0	0	0	0	0	2	2	2	2	0	2	0	0	2	2	2	2	1	0	2	2	0	2	0	2	2	2
mk1472	2	2	2	0	2	0	0	0	2	2	2	2	0	0	2	2	2	0	0	2	0	2	2	2	0	0	2	0	0	2	0	2	2	2	0	2	0	0	2	2	0	0	0	0	0	2	2	0	2
mk1473	2	2	2	0	2	0	0	0	2	2	2	2	0	0	2	2	2	0	0	2	0	2	2	2	0	0	2	0	0	2	0	2	2	2	0	2	0	0	2	2	0	0	0	0	0	2	2	0	2
mk1478	2	2	2	2	2	0	0	0	2	2	2	2	0	0	2	2	2	0	0	2	0	0	2	2	0	0	2	0	0	2	0	2	2	2	0	2	0	0	2	2	0	0	0	0	0	0	2	0	2
mk1479	2	2	1	2	2	0	0	0	2	2	2	2	0	0	2	2	2	0	0	2	0	0	2	2	0	0	2	0	0	2	0	2	2	2	0	2	0	0	2	2	0	0	0	0	0	0	2	0	2
mk1480	0	0	0	0	0	0	0	0	0	0	0	0	2	0	0	0	0	0	0	0	0	0	0	0	0	0	0	0	0	0	0	0	0	0	2	0	0	0	0	0	0	0	0	0	0	0	0	0	0
mk1482	0	0	2	0	0	2	2	2	0	0	0	0	0	2	0	0	0	2	2	0	0	2	0	0	0	2	0	2	2	2	2	0	0	0	0	0	2	2	2	0	2	2	2	0	2	2	2	2	0
mk1483	0	0	1	0	0	2	2	2	0	0	0	0	0	2	0	0	0	2	2	0	0	2	0	0	0	2	0	2	2	2	2	0	0	0	0	0	2	2	2	0	2	2	2	0	2	2	2	2	0
mk1484	0	0	2	0	0	2	2	2	0	0	0	0	0	2	0	0	0	2	2	0	0	2	0	0	0	2	0	2	2	2	2	0	0	0	0	0	2	2	2	0	2	2	2	0	2	2	2	2	0
mk1485	2	2	1	2	0	0	0	0	0	0	0	0	2	0	2	2	0	0	0	0	0	0	2	2	2	0	2	0	0	0	0	2	0	0	2	0	0	0	0	0	0	0	0	2	0	0	0	0	0
mk1486	0	0	1	0	2	0	2	0	2	2	2	2	0	0	0	0	2	2	0	2	0	0	0	0	0	2	0	2	0	2	0	0	2	2	0	2	0	0	0	2	0	0	0	0	0	0	0	0	2
mk1487	2	2	0	2	0	0	0	0	0	0	0	0	2	0	2	2	0	0	0	0	0	0	2	2	2	0	2	0	0	0	0	2	0	0	2	0	0	0	0	0	0	0	0	2	0	0	0	0	0
mk1488	2	2	1	2	0	0	0	0	0	0	0	0	2	0	2	2	0	0	0	0	0	0	2	2	2	0	2	0	0	0	0	2	0	0	2	0	0	0	0	0	0	0	0	2	0	0	0	0	0
mk1490	2	2	1	2	0	0	0	0	0	0	0	0	2	0	2	2	0	0	0	0	0	0	2	2	2	0	2	0	0	0	0	2	0	0	2	0	0	0	0	0	0	0	0	2	0	0	0	0	0
mk1494	0	0	1	0	0	0	0	0	0	0	0	0	2	0	0	0	0	0	0	0	0	0	0	0	2	0	0	0	0	0	0	0	0	0	2	0	0	0	0	0	0	0	0	2	0	0	0	2	0
mk1495	0	0	1	0	0	0	2	0	0	0	0	0	2	0	0	0	0	2	0	0	0	0	2	0	2	0	0	0	0	0	2	0	0	0	2	0	0	0	0	0	0	0	0	2	0	0	0	2	0
mk1496	0	0	1	0	0	0	0	0	0	0	0	0	2	0	0	0	0	0	0	0	0	0	0	0	2	0	0	0	0	0	0	0	0	0	2	0	0	0	0	0	0	0	0	2	0	0	0	0	0
mk1497	0	0	1	0	0	0	2	0	0	0	0	0	2	0	0	0	0	2	0	0	0	0	2	0	2	0	0	0	0	0	2	0	0	0	2	0	0	0	0	0	0	0	0	2	0	0	0	2	0
mk1498	0	0	1	0	0	0	0	0	0	0	0	0	2	0	0	0	0	0	0	0	0	0	0	0	2	0	0	0	0	0	0	0	0	0	2	0	0	0	0	0	0	0	0	2	0	0	0	0	0
mk1499	0	0	1	0	0	0	0	0	0	0	0	0	2	0	0	0	0	0	0	0	0	0	0	0	2	0	0	0	0	0	0	0	0	0	2	0	0	0	0	0	0	0	0	2	0	0	0	0	0
mk1500	0	0	1	0	0	0	0	0	0	0	0	0	2	0	0	0	0	0	0	0	0	0	0	0	2	0	0	0	0	0	0	0	0	0	2	0	0	0	0	0	0	0	0	2	0	0	0	0	0
mk1501	0	0	0	0	0	0	0	0	0	0	0	0	2	0	0	0	0	0	0	0	0	0	0	0	2	0	0	0	0	0	0	0	0	0	2	0	0	0	0	0	0	0	0	2	0	0	0	0	0
mk1503	0	0	1	0	0	0	0	2	0	0	0	0	0	0	0	0	0	0	0	0	2	0	0	0	0	0	0	0	0	2	0	0	0	0	0	0	0	0	2	0	0	0	0	2	0	2	2	2	0
mk1504	0	0	2	0	2	2	0	2	2	0	0	0	0	0	0	0	0	0	0	0	2	0	0	0	0	0	2	0	2	2	0	2	2	0	0	2	0	0	2	2	0	0	0	2	0	2	2	2	2
mk1505	0	0	2	0	0	0	0	2	0	0	0	0	0	0	0	0	0	0	0	0	2	0	0	0	0	0	0	0	0	2	0	0	0	0	0	0	0	0	2	0	0	0	0	2	0	2	2	2	0
mk1506	0	0	1	0	0	0	0	2	0	0	0	0	0	0	0	0	0	0	0	0	2	0	0	0	0	0	0	0	0	2	0	0	0	0	0	0	0	0	2	0	0	0	0	2	0	2	2	2	0
mk1507	0	0	1	0	0	0	0	2	0	0	0	0	0	0	0	0	0	0	0	0	2	0	0	0	0	0	0	0	0	2	0	0	0	0	0	0	0	0	2	0	0	0	0	2	0	2	2	2	0
mk1508	0	0	1	0	0	0	0	2	0	0	0	0	0	0	0	0	0	0	0	0	2	0	0	0	0	0	0	0	0	2	0	0	0	0	0	0	0	0	2	0	0	0	0	2	0	2	2	2	0
mk1509	0	0	1	0	0	0	0	2	0	0	0	0	0	0	0	0	0	0	0	0	2	0	0	0	0	0	0	0	0	2	0	0	0	0	0	0	0	0	2	0	0	0	0	2	0	2	2	2	0
mk1510	0	0	0	0	0	0	0	0	0	0	0	0	0	0	0	0	0	0	0	0	0	0	0	0	0	0	0	0	0	0	0	0	0	0	2	0	0	0	0	0	0	0	0	0	0	0	0	0	0
mk1511	0	0	2	0	2	0	0	0	2	0	0	0	0	0	2	2	0	0	0	0	2	0	2	0	2	2	2	0	0	0	0	2	2	0	0	2	0	0	0	0	0	0	2	0	0	0	0	0	2
mk1512	0	0	0	2	0	2	0	2	0	0	0	0	0	0	0	0	0	0	2	0	0	0	0	0	0	0	0	0	2	2	2	0	0	0	2	0	0	0	2	0	0	0	0	2	0	2	2	0	0
mk1513	0	0	2	2	0	2	0	2	0	0	0	0	0	0	0	0	0	0	2	0	0	0	0	0	2	0	0	0	2	2	2	0	0	0	2	0	0	0	2	0	0	0	0	2	0	2	2	0	0
mk1514	0	0	2	2	0	2	0	2	0	0	0	0	0	0	0	0	0	0	2	0	0	0	0	0	2	0	0	0	2	2	2	0	0	0	2	0	0	0	2	0	0	0	2	2	0	2	2	0	0
mk1515	0	0	2	0	0	2	0	2	0	0	0	0	0	0	0	0	0	2	0	0	0	0	0	0	2	0	0	0	0	0	0	0	0	0	0	0	2	0	0	0	0	0	1	2	0	0	0	0	0
mk1516	0	0	0	2	0	2	0	2	0	0	0	0	0	0	2	2	0	2	0	0	0	0	0	0	2	0	0	0	2	2	0	0	2	0	2	0	2	0	0	1	0	0	0	2	2	0	0	0	2
mk1517	0	0	0	2	0	2	0	2	0	0	0	0	0	0	2	2	0	2	0	0	0	0	0	0	2	0	0	0	2	2	0	0	2	0	2	0	2	0	0	0	0	0	0	2	2	0	0	0	2
mk1518	0	0	0	2	0	0	0	0	2	0	0	0	0	0	2	0	0	0	0	0	0	0	0	0	0	0	0	0	0	0	2	0	2	0	0	2	0	0	0	2	0	0	0	2	0	0	0	0	2
mk1519	2	0	2	2	2	0	2	0	0	0	0	0	0	2	0	2	0	0	2	0	2	0	2	0	0	2	0	2	0	0	0	0	0	0	0	0	0	2	2	0	2	2	0	0	2	2	2	2	0
mk1520	2	0	2	0	2	0	2	0	0	0	0	0	0	2	0	2	0	0	2	0	2	0	2	0	0	2	0	2	0	0	0	0	0	0	0	0	0	2	2	0	2	2	1	0	2	2	2	2	0
mk1523	0	0	2	0	0	0	2	0	0	2	0	2	2	2	0	2	0	0	0	0	0	2	0	0	2	2	0	0	0	0	0	0	0	0	0	0	0	0	2	0	0	0	0	0	2	2	2	0	0
mk1524	0	0	2	0	0	0	2	0	0	2	0	2	2	2	0	2	0	0	0	0	0	2	0	0	2	2	0	0	0	0	0	0	0	0	0	0	0	0	2	0	0	0	0	0	2	2	2	0	0
mk1525	0	0	2	0	0	2	2	2	0	2	0	2	2	0	0	2	0	0	0	0	0	0	0	0	0	2	0	0	2	2	0	0	0	0	0	0	0	0	0	0	0	0	0	2	2	2	0	0	0
mk1526	0	0	2	0	0	2	2	0	0	2	0	2	2	0	0	2	0	0	0	0	0	0	0	0	0	2	0	0	2	2	0	0	0	0	0	0	0	0	2	0	0	0	0	2	2	2	2	0	0
mk1527	0	0	2	0	0	2	2	2	0	2	0	2	2	0	0	2	0	0	0	0	0	0	0	0	0	2	0	0	2	2	0	0	0	0	2	0	0	0	0	0	0	0	0	2	2	2	0	0	0
mk1528	0	0	2	0	0	2	2	2	0	2	0	2	2	0	0	2	0	0	0	0	0	0	0	0	0	2	0	0	2	2	0	0	0	0	2	0	0	0	0	0	0	0	0	2	2	2	0	0	0
mk1529	0	0	2	0	0	2	2	2	0	2	0	2	2	0	0	2	0	0	0	0	0	0	0	0	0	2	0	0	2	2	0	0	0	0	2	0	0	0	0	0	0	0	0	2	2	2	0	0	0
mk1530	0	0	2	0	0	2	2	2	0	2	0	2	2	2	0	2	0	0	0	0	0	0	2	0	0	2	0	0	2	2	0	0	0	0	2	0	2	0	0	0	0	0	0	2	2	2	0	0	0
mk1531	0	0	2	0	0	2	2	2	0	2	0	2	2	1	0	2	0	0	0	0	0	0	2	0	0	2	0	0	2	2	0	0	0	0	2	0	2	0	0	0	0	0	0	2	2	2	0	0	0
mk1532	0	0	0	2	0	0	0	0	0	0	0	0	2	1	0	2	2	2	0	0	2	0	0	0	0	0	0	0	0	0	0	0	0	0	0	0	0	2	2	0	2	2	2	0	2	0	2	2	0
mk1534	0	0	0	2	0	0	0	0	0	0	0	0	2	1	0	2	2	2	0	0	2	0	0	0	0	0	0	0	0	0	0	0	0	0	0	0	0	2	2	0	2	2	2	0	2	0	2	2	0
mk1535	0	0	0	2	0	0	0	0	0	0	0	0	2	2	0	2	2	2	0	0	2	0	0	0	0	0	0	0	0	0	0	0	0	0	0	0	0	2	2	0	2	2	2	0	2	0	2	2	0
mk1536	0	0	0	2	0	0	0	0	0	0	0	0	2	2	0	2	2	2	0	0	2	0	0	0	0	0	0	0	0	0	0	0	0	0	0	0	0	2	2	0	2	2	2	0	2	0	2	2	0
mk1537	0	0	2	2	0	2	2	2	0	0	0	0	0	2	0	1	2	2	2	0	0	0	0	0	2	2	0	2	2	2	0	0	0	0	2	0	0	2	2	0	2	2	2	0	2	0	2	2	0
mk1538	0	0	0	0	0	0	0	0	0	0	0	0	2	0	0	1	2	0	0	0	0	2	0	2	0	0	0	2	0	0	0	0	0	0	0	0	0	2	0	2	2	2	2	0	2	0	0	2	0
mk1539	0	0	0	0	0	2	2	2	0	0	0	0	0	2	0	1	0	2	2	0	2	2	0	2	0	0	0	2	2	2	0	0	0	0	2	0	0	0	2	2	0	0	0	0	0	0	2	2	0
mk1540	0	0	2	2	0	2	0	2	0	0	0	0	2	0	0	0	2	0	0	0	2	0	0	0	0	2	0	0	2	2	0	0	0	0	2	0	0	2	0	0	2	2	2	2	2	2	0	0	0
mk1541	0	0	2	2	0	2	2	2	0	0	0	0	2	0	0	0	2	2	0	0	2	0	0	0	0	2	0	0	2	2	0	0	0	0	2	0	0	2	2	0	2	2	2	2	2	2	2	2	0
mk1542	0	0	0	2	0	2	2	2	0	0	0	0	0	1	0	0	0	2	2	0	0	2	0	2	0	2	0	0	2	0	0	0	0	0	0	0	0	0	0	0	0	0	0	2	0	2	0	0	0
mk1543	0	0	0	0	0	0	0	0	0	0	0	0	2	2	0	0	0	0	2	0	0	0	2	0	0	0	0	2	0	0	0	0	0	0	0	0	0	2	2	0	2	2	2	0	2	0	2	2	0
mk1544	0	0	0	2	0	2	2	2	0	0	0	0	0	1	0	0	0	2	2	0	2	2	0	2	0	2	0	0	2	2	2	0	0	0	0	0	0	0	0	0	0	0	0	2	0	2	0	0	0
mk1545	0	0	0	2	0	2	2	2	0	0	0	0	0	0	0	0	0	2	0	0	0	0	2	2	0	2	0	0	2	0	0	0	0	0	0	0	0	0	0	0	0	0	0	2	0	2	0	0	0
mk1546	0	0	2	0	0	0	0	0	0	0	0	0	0	0	0	0	0	0	0	0	2	0	2	0	0	0	0	0	0	2	0	0	0	0	0	0	0	0	0	0	0	0	0	0	0	0	0	0	0
mk1547	0	0	0	2	0	0	0	0	0	0	0	0	0	0	0	0	0	0	0	0	0	2	0	0	0	0	0	0	0	0	0	0	0	0	0	0	0	0	2	0	0	0	0	2	0	0	2	0	0
mk1548	0	0	0	2	0	0	0	0	0	0	0	0	0	0	0	0	0	0	0	0	0	2	0	0	0	0	0	0	0	0	0	0	0	0	0	0	0	0	2	0	0	0	0	2	0	0	2	0	0
mk1549	0	0	0	2	0	0	0	2	0	0	0	0	0	0	0	0	0	0	0	0	0	0	0	0	2	0	0	0	0	0	0	0	0	0	2	0	0	0	0	0	0	0	0	0	0	0	0	0	0
mk1550	0	0	0	0	0	0	0	2	0	0	0	0	0	0	0	0	0	0	0	0	0	0	2	0	0	0	0	0	0	0	0	0	0	0	0	0	0	0	2	0	0	0	0	0	0	0	2	0	0
mk1551	2	2	0	2	2	2	0	0	0	2	0	0	0	0	2	2	0	0	2	0	0	0	2	0	2	0	2	0	2	0	2	2	2	2	0	0	2	0	0	2	0	0	0	2	0	0	0	0	2
mk1552	2	2	0	2	2	2	0	0	0	2	0	0	0	0	2	2	0	0	2	0	0	0	2	0	2	0	2	0	2	0	2	2	2	2	0	0	2	0	0	2	0	0	0	2	0	0	0	0	2
mk1553	0	0	0	0	0	0	0	2	2	0	2	2	0	0	0	0	0	0	0	2	2	0	0	0	0	0	0	0	0	0	0	0	0	0	0	0	0	0	2	0	2	0	0	2	0	0	2	0	0
mk1554	2	2	0	2	2	2	0	0	2	2	0	0	0	0	2	2	0	0	2	2	0	0	2	0	0	0	2	0	2	0	2	2	2	2	0	0	2	0	0	2	0	0	2	2	0	0	0	0	2
mk1555	2	2	0	2	2	2	0	2	2	2	0	0	0	0	2	2	0	0	2	2	2	0	2	0	0	0	2	0	2	0	2	2	2	2	0	0	2	0	0	2	0	0	2	2	0	0	0	0	2
mk1556	2	2	0	2	2	2	0	0	2	2	0	0	0	0	2	2	0	0	2	2	0	0	0	0	0	0	2	0	2	0	2	2	2	2	0	0	2	0	0	2	0	0	2	2	0	0	0	0	2
mk1557	2	2	0	2	2	2	0	0	2	2	0	0	0	0	2	2	0	0	2	2	0	0	2	0	0	0	2	0	2	0	2	2	2	2	0	0	2	0	0	2	0	0	2	2	0	0	0	0	2
mk1558	2	2	0	2	2	2	0	2	0	1	0	0	0	0	2	2	0	0	2	0	2	0	0	0	2	0	2	0	2	0	2	2	2	2	0	0	2	0	2	2	0	0	2	0	0	0	2	0	2
mk1559	0	0	2	0	0	0	2	0	2	0	2	2	2	2	0	0	2	2	0	2	0	2	2	2	0	2	0	2	0	2	0	0	0	0	2	2	0	2	0	0	2	2	0	2	2	2	0	2	0
mk1561	2	2	0	2	2	2	0	0	0	1	0	0	0	0	2	2	0	0	2	0	2	0	0	0	2	0	2	0	2	0	2	2	2	2	0	0	2	0	2	2	0	0	2	0	0	0	2	0	2
mk1562	0	0	0	0	0	0	0	2	0	0	0	0	0	0	0	0	0	0	0	0	2	0	0	0	2	0	0	0	0	0	0	0	0	0	2	0	0	0	0	0	0	0	0	0	0	0	0	0	0
mk1563	2	2	0	2	2	2	0	0	0	1	0	0	0	0	2	2	0	0	2	0	2	0	0	0	2	0	2	0	2	0	2	2	2	2	0	0	2	0	2	2	0	0	2	0	0	0	2	0	2
mk1564	0	0	2	0	0	0	2	2	2	0	0	0	2	2	0	0	2	2	0	2	2	2	2	2	2	2	0	2	0	2	0	0	0	0	2	2	0	0	0	0	0	0	0	0	0	2	0	0	0
mk1565	0	0	0	0	0	0	0	2	2	1	2	2	0	0	0	0	0	0	0	2	0	0	0	0	0	0	0	0	0	0	0	0	0	0	0	0	0	0	0	0	2	0	0	2	0	0	0	0	0
mk1566	0	0	0	0	0	0	0	2	2	1	2	2	0	0	0	0	0	0	0	2	0	0	0	0	0	0	0	0	0	0	0	0	0	0	0	0	0	0	0	0	2	0	0	2	0	0	0	0	0
mk1567	0	0	0	0	0	0	0	2	0	0	0	0	0	0	0	0	0	0	0	0	0	0	0	0	0	0	0	0	0	0	0	0	0	0	0	0	0	0	0	0	0	0	0	0	0	0	0	0	0
mk1568	2	2	0	2	2	2	0	0	0	2	0	0	0	0	2	2	0	0	2	0	2	0	0	0	2	0	2	0	2	0	2	2	2	2	0	0	2	0	2	2	0	0	2	0	0	0	2	0	2
mk1569	0	0	2	0	0	0	2	2	2	1	2	2	2	2	0	0	2	2	0	2	2	2	2	2	2	2	0	2	0	2	0	0	0	0	2	2	0	0	0	0	2	0	0	2	0	2	0	0	0
mk1570	0	0	2	0	0	0	2	0	2	1	2	2	2	2	0	0	2	2	0	2	0	2	2	2	0	2	0	2	0	2	0	0	0	0	0	2	0	0	0	0	2	0	0	2	0	2	0	0	0
mk1571	0	0	2	0	0	0	2	2	2	1	2	2	2	2	0	0	2	2	0	2	2	2	2	2	2	2	0	2	0	2	0	0	0	0	2	2	0	0	0	0	2	0	0	2	0	2	0	0	0
mk1572	0	0	2	0	0	0	2	2	2	1	2	2	2	2	0	0	2	2	0	2	2	2	2	2	2	2	0	2	0	2	0	0	0	0	2	2	0	0	0	0	2	0	0	2	0	2	0	0	0
mk1573	0	0	2	0	0	0	2	0	2	1	2	2	2	2	0	0	2	2	0	2	0	2	2	2	0	2	0	2	0	2	0	0	0	0	0	2	0	0	0	0	2	0	0	2	0	2	0	0	0
mk1574	0	0	2	0	0	0	2	2	2	0	2	2	2	2	0	0	2	2	0	2	2	2	2	2	2	2	0	2	0	2	0	0	0	0	2	2	0	0	0	0	2	0	0	2	0	2	0	0	0
mk1575	0	0	2	0	0	0	2	0	2	2	2	2	2	2	0	0	2	2	0	2	0	2	2	2	0	2	0	2	0	2	0	0	0	0	0	2	0	0	0	0	2	0	0	2	0	2	0	0	0
mk1576	0	0	2	0	0	0	2	2	2	2	2	2	2	2	0	0	2	2	0	2	2	2	2	2	2	2	0	2	0	2	0	0	0	0	2	2	0	0	0	0	2	0	0	2	0	2	0	0	0
mk1577	0	0	2	0	0	0	2	0	2	0	2	2	2	2	0	0	2	2	0	2	0	2	2	2	0	2	0	2	0	2	0	0	0	0	0	2	0	0	0	0	2	0	0	2	0	2	0	0	0
mk1578	0	0	2	0	0	0	2	0	2	0	2	2	2	2	0	0	2	2	0	2	0	2	2	2	0	2	0	2	0	2	0	0	0	0	0	2	0	0	0	0	2	0	0	2	0	2	0	0	0
mk1579	0	0	2	0	0	0	2	0	2	1	2	2	2	2	0	0	2	2	0	2	0	2	2	2	0	2	0	2	0	2	0	0	0	0	0	2	0	0	0	0	2	0	0	2	0	2	0	0	0
mk1580	0	0	2	0	0	0	2	0	2	0	2	2	2	2	0	0	2	2	0	2	0	2	2	2	0	2	0	2	0	2	0	0	0	0	0	2	0	0	0	0	2	0	0	2	0	2	0	0	0
mk1581	0	0	2	0	0	0	2	0	2	0	0	0	2	2	0	0	2	2	0	0	0	2	2	2	0	2	0	2	0	2	0	0	0	0	0	2	0	0	0	0	0	0	0	0	0	0	0	0	0
mk1582	0	0	2	0	0	0	2	0	2	0	0	0	2	2	0	0	2	2	0	2	0	2	2	2	0	2	0	2	0	2	0	0	0	0	0	2	0	0	0	0	0	0	0	0	0	0	0	0	0
mk1583	0	0	2	0	0	0	2	0	2	0	0	0	2	2	0	0	2	2	0	2	0	2	2	2	0	2	0	2	0	2	0	0	0	0	0	2	0	2	0	0	0	2	2	0	2	0	0	2	0
mk1585	0	0	2	0	0	0	2	0	2	0	0	0	2	2	0	0	2	2	0	2	0	2	2	2	2	2	0	2	0	2	0	0	0	0	0	2	0	2	0	0	0	2	2	2	2	0	0	2	0
mk1586	0	0	2	0	0	0	2	0	2	0	0	0	2	2	0	0	2	2	0	2	0	2	2	2	2	2	0	2	0	2	0	0	0	0	0	2	0	2	0	0	0	2	2	2	2	0	0	2	0
mk1587	0	0	2	0	0	0	2	0	2	0	0	0	2	2	0	0	2	2	0	2	0	2	2	2	2	2	0	2	0	2	0	0	0	0	0	2	0	2	0	0	0	2	2	2	2	0	0	2	0
mk1588	0	0	2	0	0	0	2	0	2	0	0	0	2	2	0	0	2	2	0	2	0	2	2	2	2	2	0	2	0	2	0	0	0	0	0	2	0	2	0	0	0	2	2	2	2	0	0	2	0
mk1589	0	0	2	0	0	0	2	0	2	0	0	0	2	2	0	0	2	2	0	2	0	2	2	2	0	2	0	2	0	2	0	0	0	0	0	2	0	0	0	0	0	0	0	0	0	2	0	0	0
mk1590	0	0	0	0	0	0	0	0	0	0	0	0	0	0	0	0	0	0	0	0	0	0	0	0	2	0	0	0	0	0	0	0	0	0	0	0	0	2	0	0	0	2	2	2	2	0	0	2	0
mk1591	0	0	2	0	0	0	2	0	2	0	0	0	2	2	0	0	2	2	0	2	0	2	2	2	0	2	0	2	0	2	0	0	0	0	0	2	0	0	0	0	0	0	0	0	0	2	0	0	0
mk1592	0	0	0	0	0	0	0	0	0	0	0	0	0	0	0	0	0	0	0	0	0	0	0	0	2	0	0	0	0	0	0	0	0	0	0	0	0	2	0	0	0	2	2	2	2	0	0	2	0
mk1593	0	0	2	0	0	0	2	0	2	0	0	0	2	2	0	0	2	2	0	2	0	2	2	2	0	2	0	2	0	2	0	0	0	0	0	2	0	0	0	0	0	0	0	0	0	0	0	0	0
mk1594	2	2	0	2	2	2	0	0	0	0	0	0	0	0	2	2	0	0	2	0	2	0	0	0	0	0	2	0	2	0	2	2	2	2	2	0	2	0	2	2	0	0	0	0	2	0	2	0	2
mk1595	0	0	2	0	0	0	2	2	2	1	2	2	2	2	0	0	2	2	0	2	0	2	2	2	2	2	0	2	0	2	0	0	0	0	0	2	0	0	0	0	2	0	0	2	0	2	0	0	0
mk1596	2	2	0	2	2	2	0	0	0	2	0	0	0	0	2	2	0	0	2	0	2	0	0	0	0	0	2	0	2	0	2	2	2	2	2	0	2	2	2	2	0	2	2	0	2	0	2	2	2
mk1597	0	0	2	0	0	0	2	2	2	1	2	2	2	2	0	0	2	2	0	2	0	2	2	2	2	2	0	2	0	2	0	0	0	0	0	2	0	0	0	0	2	0	0	2	0	2	0	0	0
mk1598	0	0	2	0	0	0	2	0	2	1	2	2	2	2	0	0	2	2	0	2	0	2	2	2	2	2	0	2	0	2	0	0	0	0	0	2	0	0	0	0	2	0	0	2	0	2	0	0	0
mk1599	0	0	2	0	0	0	2	0	2	2	2	2	2	2	0	0	2	2	0	2	0	2	2	2	2	2	0	2	0	2	0	0	0	0	0	2	0	0	0	0	2	0	0	2	0	2	0	0	0
mk1600	2	2	0	2	2	2	0	0	0	0	0	0	0	0	2	2	0	0	2	0	2	0	0	0	0	0	2	0	2	0	2	2	2	2	2	0	2	2	2	2	0	2	2	0	2	0	2	2	2
mk1601	0	0	0	0	0	0	0	0	0	0	0	0	0	0	0	0	0	0	0	0	0	0	0	0	0	0	0	0	0	0	0	0	0	0	0	0	0	0	0	0	0	0	0	0	0	0	0	0	0
mk1602	0	0	0	0	0	0	0	0	0	0	0	0	0	0	0	0	0	0	0	0	0	0	0	0	0	0	0	0	0	0	0	0	0	0	2	0	0	0	0	0	0	0	0	2	0	0	0	0	0
mk1603	2	2	0	2	2	2	0	0	0	2	0	0	0	0	2	2	0	0	2	0	2	0	0	0	0	0	2	0	2	0	2	2	2	2	2	0	2	0	2	2	0	0	0	0	2	0	2	0	2
mk1604	0	0	0	0	0	0	0	0	0	0	0	0	0	0	0	0	0	0	0	0	0	0	0	0	0	0	0	0	0	0	0	0	0	0	0	0	0	2	0	0	0	2	2	0	0	0	0	2	0
mk1605	0	0	0	0	0	0	0	0	0	0	0	0	0	0	0	0	0	0	0	0	0	0	0	0	0	0	0	0	0	0	0	0	0	0	0	0	0	2	0	0	0	2	2	0	0	0	0	2	0
mk1606	0	0	2	0	0	0	2	2	0	1	2	2	2	2	0	0	2	2	0	0	0	2	2	2	2	2	0	2	0	2	0	0	0	0	2	2	0	0	0	0	2	0	0	2	0	2	0	0	0
mk1608	0	0	2	0	0	0	2	2	0	0	2	2	2	2	0	0	2	2	0	0	0	2	2	2	0	2	0	2	0	2	0	0	0	0	2	2	0	0	0	0	2	0	0	2	0	2	0	0	0
mk1609	0	0	2	0	0	0	2	2	0	0	2	2	2	2	0	0	2	2	0	0	0	2	2	2	2	2	0	2	0	2	0	0	0	0	2	2	0	0	0	0	2	0	0	2	0	2	0	0	0
mk1610	2	2	0	2	2	2	0	0	2	1	0	0	0	0	2	2	0	0	2	2	2	0	0	0	2	0	2	0	2	0	2	2	2	2	0	0	2	0	2	2	0	0	0	0	2	0	2	0	2
mk1612	0	0	0	0	0	0	0	0	0	0	0	0	0	0	0	0	0	0	0	0	0	0	0	0	0	0	0	0	0	0	0	0	0	0	0	0	0	2	0	0	0	2	2	0	0	0	0	2	0
mk1613	0	0	0	0	0	0	0	2	0	0	0	0	0	0	0	0	0	0	0	0	0	0	0	0	2	0	0	0	0	0	0	0	0	0	0	0	0	2	0	0	0	2	0	0	0	0	0	2	0
mk1614	0	0	2	0	0	0	2	0	0	0	2	2	2	2	0	0	2	2	0	0	0	2	2	2	0	2	0	2	0	2	0	0	0	0	2	2	0	0	0	0	2	0	0	2	0	2	0	0	0
mk1615	2	2	0	2	2	2	0	0	2	2	0	0	0	0	2	2	0	0	2	2	2	0	0	0	2	0	2	0	2	0	2	2	2	2	0	0	2	0	2	2	0	0	0	0	2	0	2	0	2
mk1617	0	0	0	0	0	0	0	2	0	0	0	0	0	0	0	0	0	0	0	0	0	0	0	0	0	0	0	0	0	0	0	0	0	0	0	0	0	0	0	0	0	0	0	0	0	0	0	0	0
mk1620	0	0	2	0	0	0	2	0	0	1	2	2	2	2	0	0	2	2	0	0	0	2	2	2	0	2	0	2	0	2	0	0	0	0	2	2	0	0	0	0	2	0	0	2	0	2	0	0	0
mk1621	0	0	2	0	0	0	2	2	0	1	2	2	2	2	0	0	2	2	0	0	0	2	2	2	0	2	0	2	0	2	0	0	0	0	2	2	0	0	0	0	2	0	0	2	0	2	0	0	0
mk1622	0	0	0	0	0	0	0	2	0	0	0	0	0	0	0	0	0	0	0	0	0	0	0	0	2	0	0	0	0	0	0	0	0	0	0	0	0	2	0	0	0	2	0	0	0	0	0	2	0
mk1623	0	0	2	0	0	0	2	0	0	2	2	2	0	0	0	0	2	2	0	0	0	1	2	2	0	2	0	0	0	2	0	0	0	0	2	0	0	0	0	0	2	0	2	2	0	2	0	0	0
mk1624	0	0	0	0	0	0	0	2	0	0	0	0	0	0	0	0	0	0	0	0	0	0	0	0	0	0	0	0	0	0	0	0	0	0	0	0	0	2	0	0	0	2	0	0	0	0	0	2	0
mk1625	0	0	0	0	0	0	0	2	0	0	0	0	0	0	0	0	0	0	0	0	0	0	0	0	0	0	0	0	0	0	0	0	0	0	0	0	0	0	0	0	0	0	0	0	0	0	0	0	0
mk1628	0	0	0	0	0	0	0	2	0	0	0	0	0	0	0	0	0	0	0	0	0	0	0	0	2	0	0	0	0	0	0	0	0	0	0	0	0	2	2	0	0	2	0	0	0	0	2	2	0
mk1629	0	0	0	0	0	0	0	2	0	0	0	0	0	0	0	0	0	0	0	0	0	0	0	0	2	0	0	0	0	0	0	0	0	0	0	0	0	2	2	0	0	2	0	0	0	0	2	2	0
mk1630	0	0	0	0	0	0	0	2	0	0	0	0	0	0	0	0	0	0	0	0	0	0	0	0	2	0	0	0	0	0	0	0	0	0	0	0	0	2	2	0	0	2	0	0	0	0	2	2	0
mk1631	0	0	2	0	0	0	2	2	0	2	2	2	0	0	0	0	2	2	0	0	0	2	2	2	0	2	0	0	0	2	0	0	0	0	2	0	0	0	0	0	2	0	2	2	0	2	0	0	0
mk1632	2	2	0	2	2	2	0	0	2	0	0	0	2	2	2	2	0	0	2	2	2	0	0	0	0	0	2	2	2	0	2	2	2	2	0	2	2	0	0	2	0	0	0	0	2	0	0	0	2
mk1633	2	2	0	2	2	2	0	2	2	0	0	0	2	2	2	2	0	0	2	2	2	1	0	0	0	0	2	2	2	0	2	2	2	2	0	2	2	0	0	2	0	0	0	0	2	0	0	0	2
mk1634	2	2	0	2	2	2	0	2	2	0	0	0	2	2	2	2	0	0	2	2	2	0	0	0	0	0	2	2	2	0	2	2	2	2	0	2	2	0	0	2	0	0	0	0	2	0	0	0	2
mk1635	2	2	0	2	2	2	0	0	2	0	0	0	2	2	2	2	0	0	2	2	2	1	0	0	0	0	2	2	2	0	2	2	2	2	0	2	2	0	0	2	0	0	0	0	2	0	0	0	2
mk1639	2	2	0	2	2	2	0	0	2	0	0	0	2	2	2	2	0	0	2	2	2	1	0	0	0	0	2	2	2	0	2	2	2	2	0	2	2	0	0	2	0	0	0	0	2	0	0	0	2
mk1641	0	0	2	0	0	0	2	0	0	2	2	2	0	0	0	0	2	2	0	0	0	1	2	2	0	2	0	0	0	2	0	0	0	0	2	0	0	0	0	0	2	0	2	2	0	2	0	0	0
mk1642	0	0	2	0	0	0	2	2	0	2	2	2	0	0	0	0	2	2	0	0	0	1	2	2	0	2	0	0	0	2	0	0	0	0	2	0	0	0	0	0	2	0	2	2	0	2	0	0	0
mk1646	0	0	0	0	0	0	0	2	0	0	0	0	0	0	0	0	0	0	0	0	0	0	0	0	2	0	0	0	0	0	0	0	0	0	0	0	0	2	2	0	0	2	0	0	0	0	2	2	0
mk1648	0	0	0	0	0	0	0	2	0	0	0	0	0	0	0	0	0	0	0	0	0	0	0	0	2	0	0	0	0	0	0	0	0	0	0	0	0	0	2	0	0	0	0	0	0	0	2	0	0
mk1649	0	0	0	0	0	0	0	2	0	0	0	0	0	0	0	0	0	0	0	0	0	0	0	0	2	0	0	0	0	0	0	0	0	0	0	0	0	0	2	0	0	0	0	0	0	0	2	0	0
mk1651	0	0	0	0	0	0	0	2	0	0	0	0	0	0	0	0	0	0	0	0	0	0	0	0	2	0	0	0	0	0	0	0	0	0	0	0	0	0	2	0	0	0	0	0	0	0	2	0	0
mk1653	2	2	0	2	2	2	0	0	2	0	0	0	2	2	2	2	0	0	0	2	2	0	0	0	0	0	2	2	2	0	2	2	2	2	0	2	2	0	0	2	0	0	0	0	2	0	0	0	2
mk1654	0	0	2	0	0	0	2	2	0	2	2	2	0	0	0	0	0	2	2	0	0	2	2	2	2	2	0	0	0	0	0	0	0	0	2	0	0	0	2	0	2	0	2	2	0	2	2	0	0
mk1655	0	0	2	0	0	0	2	2	0	2	2	2	0	0	0	0	2	2	2	0	0	2	2	2	2	2	0	0	0	2	0	0	0	0	2	0	0	0	2	0	2	0	2	2	0	2	2	0	0
mk1658	2	2	0	2	2	2	0	0	2	0	0	0	2	2	2	2	0	0	0	2	2	1	0	0	0	0	2	2	2	0	2	2	2	2	0	2	2	0	0	2	0	0	0	0	2	0	0	0	2
mk1659	0	0	2	0	0	0	2	2	0	2	2	2	0	0	0	0	2	2	2	0	0	2	2	2	2	2	0	0	0	2	0	0	0	0	2	0	0	0	2	0	2	0	2	2	0	2	2	0	0
mk1660	0	0	0	0	0	0	0	2	0	0	0	0	0	0	0	0	0	0	0	0	0	0	0	0	2	0	0	0	0	0	0	0	0	0	0	0	0	2	2	0	0	2	0	0	0	0	2	2	0
mk1661	0	0	0	0	0	0	0	2	0	0	0	0	0	0	0	0	0	0	0	0	0	0	0	0	0	0	0	0	0	0	0	0	0	0	0	0	0	0	0	0	0	0	0	0	0	0	0	0	0
mk1662	2	2	0	2	2	2	0	0	2	0	0	0	2	2	2	2	0	2	0	2	2	0	0	0	0	0	2	2	2	0	2	2	2	2	0	2	2	2	0	2	0	2	0	0	2	0	0	2	2
mk1663	0	0	2	0	0	0	2	2	0	2	2	2	0	0	0	0	0	0	2	0	0	2	2	2	0	2	0	0	0	0	0	0	0	0	2	0	0	0	0	0	2	0	2	2	0	2	0	0	0
mk1664	0	0	2	0	0	0	2	2	0	2	2	2	0	0	0	0	0	0	2	0	0	2	2	2	0	2	0	0	0	0	0	0	0	0	2	0	0	2	0	0	2	2	2	2	0	2	0	2	0
mk1665	0	0	2	0	0	0	2	0	0	2	2	2	0	0	0	0	0	0	2	0	0	2	2	2	0	2	0	0	0	0	0	0	0	0	2	0	0	0	0	0	2	0	2	2	0	2	0	0	0
mk1666	0	0	2	0	0	0	2	0	0	2	2	2	0	0	0	0	0	0	2	0	0	2	2	2	0	2	0	0	0	0	0	0	0	0	2	0	0	0	0	0	2	0	2	2	0	2	0	0	0
mk1667	0	0	2	0	0	0	2	0	0	2	2	2	0	0	0	0	0	0	2	0	0	2	2	2	0	2	0	0	0	0	0	0	0	0	2	0	0	0	0	0	2	0	2	2	0	2	0	0	0
mk1668	0	0	2	0	0	0	2	0	0	2	2	2	0	0	0	0	0	0	2	0	0	2	2	2	0	2	0	2	0	0	0	0	0	0	2	0	0	0	0	0	2	0	2	2	0	2	0	0	0
mk1670	0	0	2	0	0	0	2	0	0	0	0	0	2	2	0	0	2	2	0	0	2	2	2	2	2	2	0	2	0	2	0	0	0	0	2	2	0	2	0	0	0	2	0	0	2	2	0	2	0
mk1671	2	2	0	2	2	2	0	2	2	0	0	0	2	2	2	2	0	2	0	2	2	0	0	0	0	0	2	0	2	0	2	2	2	2	0	2	2	0	0	2	0	0	0	0	2	0	0	0	2
mk1673	2	2	0	2	2	2	0	2	2	0	0	0	2	2	2	2	0	2	0	2	2	0	0	0	0	0	2	0	2	0	2	2	2	2	0	2	2	0	0	2	0	0	0	0	2	0	0	0	2
mk1674	2	2	0	2	2	2	0	2	2	0	0	0	2	2	2	2	0	2	0	2	2	0	0	0	0	0	2	0	2	0	2	2	2	2	0	2	2	0	0	2	0	0	0	0	2	0	0	0	2
mk1675	0	0	0	0	0	0	0	2	0	0	0	0	0	0	0	0	0	0	0	0	2	0	0	0	0	0	0	0	0	0	0	0	0	0	0	0	0	0	0	0	0	0	0	0	0	0	0	0	0
mk1676	2	2	0	2	2	2	0	2	0	0	0	0	2	2	2	2	0	2	0	2	2	0	0	0	0	0	2	0	2	0	2	2	2	2	0	2	2	0	0	2	0	0	0	0	2	0	0	0	2
mk1678	2	2	0	2	2	2	0	2	2	0	0	0	2	2	2	2	0	2	0	2	2	0	0	0	0	0	2	0	2	0	2	2	2	2	0	2	2	0	0	2	0	0	0	0	2	0	0	0	2
mk1681	0	0	0	0	0	0	0	2	0	0	0	0	0	0	0	0	0	0	0	0	2	0	0	0	0	0	0	0	0	0	0	0	0	0	0	0	0	0	0	0	0	0	0	0	0	0	0	0	0
mk1682	0	0	0	0	0	0	0	2	0	0	0	0	0	0	0	0	0	0	0	0	2	0	0	0	0	0	0	0	0	0	0	0	0	0	0	0	0	0	0	0	0	0	0	0	0	0	0	0	0
mk1684	0	0	0	0	0	0	0	2	0	0	0	0	0	0	0	0	2	0	0	0	2	0	0	0	0	0	0	0	0	2	0	0	0	0	0	0	0	0	0	0	0	0	0	0	0	0	0	0	0
mk1685	0	0	0	0	0	0	0	2	0	0	0	0	0	0	0	0	2	0	0	0	0	0	0	0	0	0	0	0	0	2	0	0	0	0	0	0	0	0	0	0	0	0	0	0	0	0	0	0	0
mk1686	2	2	0	0	2	2	0	0	0	0	1	0	2	2	2	2	0	0	0	2	0	0	0	0	0	0	2	0	2	0	2	2	2	2	0	2	2	0	0	2	0	0	0	0	2	0	0	0	2
mk1687	2	2	0	0	2	2	0	0	0	0	0	0	0	0	2	2	0	0	0	2	0	0	0	0	0	0	2	0	2	0	2	2	2	2	0	0	2	0	0	2	0	0	0	0	2	0	0	0	2
mk1688	2	2	0	0	2	2	0	2	0	0	0	0	2	2	2	2	2	0	0	2	2	0	0	0	0	0	2	0	2	2	2	2	2	2	0	2	2	0	0	2	0	0	0	0	2	0	0	0	2
mk1689	2	2	0	0	2	2	0	2	0	0	1	0	2	2	2	2	2	0	0	2	2	0	0	0	0	0	2	0	2	2	2	2	2	2	0	2	1	0	0	2	0	0	0	0	2	0	0	0	2
mk1692	0	0	0	0	0	0	0	2	0	0	0	0	2	2	0	0	2	0	0	0	0	0	0	0	0	0	0	0	0	2	0	0	0	0	0	2	0	0	0	0	0	0	0	0	0	0	0	0	0
mk1693	2	2	0	0	2	2	0	2	0	0	0	0	2	2	2	2	2	0	0	2	0	0	0	0	0	0	2	0	2	2	2	2	2	2	0	2	2	0	0	2	0	0	2	0	2	0	0	0	2
mk1694	2	2	0	0	2	2	0	2	0	0	1	0	2	2	2	2	2	0	0	2	0	0	0	0	0	0	2	0	2	2	2	2	2	2	0	2	2	0	0	2	0	0	2	0	2	0	0	0	2
mk1695	2	2	0	0	2	2	0	2	0	0	0	0	2	2	2	2	2	0	0	2	0	0	0	0	0	0	2	0	2	2	2	2	2	2	0	2	2	0	0	2	0	0	2	0	2	0	0	0	2
mk1696	2	2	0	0	2	2	0	2	0	0	1	0	2	2	2	2	2	0	0	2	0	0	0	0	0	0	2	0	2	2	2	2	2	2	0	2	2	0	0	2	0	0	2	0	2	0	0	0	2
mk1697	2	2	0	0	2	2	0	2	0	0	0	0	2	2	2	2	2	0	0	2	2	0	0	0	0	0	2	0	2	2	2	2	2	2	0	2	2	0	0	2	0	0	0	0	2	0	0	0	2
mk1698	2	2	0	0	2	2	0	2	0	0	0	0	2	2	2	2	2	0	0	2	0	0	0	0	0	0	2	0	2	2	2	2	2	2	0	2	2	0	0	2	0	0	2	0	2	0	0	0	2
mk1699	2	2	0	0	2	2	0	2	0	0	1	0	2	2	2	2	2	0	0	2	2	0	0	0	0	0	2	0	2	2	2	2	2	2	0	2	2	0	0	2	0	0	0	0	2	0	0	0	2
mk1700	0	0	0	0	0	0	0	2	0	0	0	0	2	2	0	0	2	0	0	0	2	0	0	0	0	0	0	0	0	2	0	0	0	0	0	2	0	0	0	0	0	0	0	0	0	0	0	0	0
mk1701	0	0	0	0	0	0	0	2	0	0	0	0	0	0	0	0	2	0	0	0	0	0	0	0	0	0	0	0	0	2	0	0	0	0	0	0	0	0	0	0	0	0	0	0	0	0	0	0	0
mk1702	0	0	0	2	0	0	0	0	0	0	0	0	0	0	0	0	0	2	0	0	2	0	0	0	2	0	0	0	0	0	0	0	0	0	2	0	0	0	2	0	0	0	0	2	0	0	2	0	0
mk1703	0	0	0	0	0	0	0	0	0	0	0	0	0	0	0	0	0	0	0	0	2	0	0	0	2	0	0	0	0	0	0	0	0	0	2	0	0	0	2	0	0	0	0	2	0	0	2	0	0
mk1704	0	0	0	0	0	0	0	2	0	0	0	0	0	0	0	0	0	0	0	0	0	0	0	0	0	0	0	0	0	0	0	0	0	0	0	0	0	0	0	0	0	0	0	0	0	0	0	0	0
mk1705	0	0	0	2	0	0	0	2	0	0	0	0	2	2	0	0	0	2	0	0	2	0	0	0	0	0	0	0	0	0	0	0	0	0	0	2	0	0	0	0	0	0	0	0	0	0	0	0	0
mk1707	0	0	0	2	0	0	0	2	0	0	0	0	2	2	0	0	0	0	0	0	2	0	0	0	0	0	0	0	0	0	0	0	0	0	0	2	0	0	0	0	0	0	0	0	0	0	0	0	0
mk1708	0	0	0	2	0	0	0	2	0	0	0	0	2	2	0	0	0	0	0	0	2	0	0	0	0	0	0	0	0	0	0	0	0	0	0	2	0	0	0	0	0	0	0	0	0	0	0	0	0
mk1709	0	0	0	2	0	0	0	2	0	0	0	0	2	2	0	0	0	0	0	0	2	0	0	0	0	0	0	0	0	0	0	0	0	0	0	2	0	0	0	0	0	0	0	0	0	0	0	0	0
mk1710	0	0	0	2	0	2	0	2	0	0	0	0	2	2	2	2	0	2	2	0	2	0	0	0	2	0	0	0	2	2	0	0	2	0	0	2	2	2	0	1	0	2	2	0	2	0	0	0	2
mk1711	0	0	0	2	0	2	0	2	0	0	0	0	2	2	2	2	0	2	2	0	2	0	0	0	2	0	0	0	2	2	0	0	2	0	0	2	2	2	0	0	0	2	2	0	2	0	0	0	2
mk1712	0	0	0	2	0	0	0	2	0	0	0	0	2	2	0	0	0	0	0	0	2	0	0	0	0	0	0	0	0	0	0	0	0	0	0	2	0	0	0	0	0	0	0	0	0	0	0	0	0
mk1714	0	0	0	2	0	0	0	2	0	0	0	0	2	2	0	0	0	0	0	0	2	0	0	0	0	0	0	0	0	0	0	0	0	0	0	2	0	0	0	0	0	0	0	0	0	0	0	0	0
mk1715	0	0	0	2	0	0	0	2	0	0	0	0	0	0	0	0	0	0	0	0	2	0	0	0	0	0	0	0	0	0	0	0	0	0	0	0	0	0	0	0	0	0	0	0	0	0	0	0	0
mk1717	0	0	0	2	0	0	0	2	0	0	0	0	2	2	0	0	0	2	0	0	2	0	0	0	2	0	0	0	0	0	0	0	0	0	0	2	0	0	0	0	0	0	0	0	0	0	0	0	0
mk1719	0	0	0	2	0	2	0	2	0	0	1	0	2	2	2	2	0	2	2	0	2	0	0	0	2	0	0	0	2	0	0	0	2	0	2	2	2	0	2	1	0	0	2	2	2	0	2	0	2
mk1720	0	0	0	2	0	0	0	0	0	0	0	0	0	0	2	2	0	0	0	0	2	0	0	0	0	2	0	2	0	0	0	0	2	2	2	0	2	2	2	0	2	2	0	2	0	0	2	0	0
mk1721	0	0	0	0	0	0	0	0	0	0	0	0	2	2	0	0	0	0	0	0	2	0	0	0	0	0	0	0	0	2	0	0	0	0	0	2	0	2	0	0	0	2	0	0	0	0	0	0	0
mk1722	0	0	0	2	0	2	0	2	0	0	1	0	2	2	2	2	0	2	2	0	2	0	0	0	2	0	0	0	2	2	0	0	2	0	0	2	2	2	0	1	0	2	2	0	2	0	0	0	2
mk1723	0	0	0	2	0	2	0	2	0	0	1	0	2	2	2	2	0	2	2	0	2	0	0	0	2	0	0	0	2	2	0	0	2	0	0	2	2	2	0	1	0	2	2	0	2	0	0	0	2
mk1724	0	0	0	2	0	2	0	2	0	0	0	0	2	2	2	2	0	0	2	0	2	0	0	0	0	0	0	0	2	2	0	0	2	0	0	2	2	2	0	1	0	2	2	0	2	0	0	0	2
mk1725	0	0	0	2	0	2	0	2	0	0	0	0	2	2	2	2	0	0	2	0	2	0	0	0	0	0	0	0	2	2	0	0	2	0	0	2	2	2	0	1	0	2	2	0	2	0	0	0	2
mk1726	0	0	0	2	0	2	0	2	0	0	1	0	2	2	2	2	0	0	2	0	2	0	0	0	0	0	0	0	2	2	0	0	2	0	0	2	2	2	0	1	0	2	2	0	2	0	0	0	2
mk1727	0	0	0	2	0	2	0	2	0	0	0	0	2	2	2	2	0	0	2	0	2	0	0	0	0	0	0	0	2	2	0	0	2	0	0	2	2	2	0	2	0	2	2	0	2	0	0	0	2
mk1728	0	0	0	2	0	2	0	2	0	0	0	0	2	2	2	2	0	0	2	0	2	0	0	0	0	0	0	2	2	2	2	0	2	0	0	2	2	2	2	1	0	2	2	0	2	0	2	2	2
mk1729	0	0	0	2	0	2	0	2	0	0	0	0	2	2	2	2	0	0	2	0	2	0	0	0	0	0	0	2	2	2	2	0	2	0	0	2	2	2	2	1	0	2	2	0	2	0	2	2	2
mk1730	0	0	0	2	0	2	0	2	0	0	0	0	2	2	2	2	0	0	2	0	2	0	0	0	0	0	0	2	2	2	2	0	2	0	0	2	2	2	2	1	0	2	2	0	2	0	2	2	2
mk1731	0	0	0	2	0	2	0	2	0	0	0	0	2	2	2	2	0	0	2	0	2	0	0	0	0	0	0	2	2	2	2	0	2	0	0	2	2	2	2	2	0	2	2	0	2	0	2	2	2
mk1733	0	0	0	2	0	2	0	2	0	0	0	0	2	2	2	2	0	0	2	0	2	0	0	0	0	0	0	2	2	2	2	0	2	0	0	2	2	2	2	0	0	2	2	0	2	0	2	2	2
mk1736	0	0	0	2	0	2	0	2	0	0	0	0	2	2	2	2	0	0	2	0	2	0	0	0	0	0	0	2	2	2	2	0	2	0	0	2	2	2	2	1	0	2	2	0	2	0	2	2	2
mk1739	0	0	0	2	0	2	0	2	0	0	0	0	2	2	2	2	0	0	2	0	2	0	0	0	0	0	0	2	2	2	2	0	2	0	0	2	2	2	2	1	0	2	2	0	2	0	2	2	2
mk1742	0	0	0	2	0	2	0	2	0	0	0	0	2	2	2	2	0	0	2	0	2	0	0	0	0	0	0	2	2	2	2	0	2	0	0	2	2	2	2	2	0	2	2	0	2	0	2	2	2
mk1744	0	0	0	2	0	2	0	2	0	0	0	0	2	2	2	2	0	0	2	0	2	0	0	0	0	0	0	2	2	2	2	0	2	0	0	2	2	2	2	0	0	2	2	0	2	0	2	2	2
mk1745	0	0	0	2	0	2	0	2	0	0	0	0	2	2	2	2	0	0	2	0	2	0	0	0	0	0	0	2	2	2	2	0	2	0	0	2	2	2	0	1	0	2	2	0	2	0	0	0	2
mk1746	0	0	0	0	0	0	0	0	0	0	0	0	2	2	0	0	0	0	0	0	0	0	0	0	0	0	0	2	0	0	0	0	0	0	0	0	0	0	0	0	0	0	0	0	0	0	0	0	0
mk1748	0	0	2	2	0	2	0	0	0	0	0	0	2	2	0	0	2	0	0	0	2	0	2	2	2	0	0	0	2	2	0	0	2	0	2	0	2	2	0	0	2	2	2	2	2	0	0	2	0
mk1750	0	0	0	0	0	0	0	0	0	0	0	0	2	0	0	0	0	0	0	0	0	0	0	0	0	0	0	0	0	0	0	0	0	0	0	0	0	0	0	0	0	0	0	0	0	0	0	0	0
mk1751	0	0	0	0	0	2	0	2	0	0	0	0	2	0	0	0	0	2	0	0	0	0	0	0	2	0	0	0	2	0	0	0	0	0	2	0	0	0	2	0	0	0	0	2	0	0	2	2	0
mk1752	0	0	0	0	0	0	0	2	0	0	0	0	0	0	0	0	0	0	0	0	0	0	0	0	0	0	0	0	0	2	0	0	0	0	0	0	0	0	0	0	0	0	0	0	0	0	0	0	0
mk1755	0	0	0	0	0	0	0	2	0	0	0	0	0	0	0	0	0	0	0	0	0	0	0	0	0	0	0	0	0	2	0	0	0	0	0	0	0	0	0	0	0	0	0	0	0	0	0	0	0
mk1757	0	0	0	0	0	0	0	2	0	0	0	0	0	0	0	0	0	0	0	0	0	0	0	0	0	0	0	0	0	2	0	0	0	0	0	0	0	0	0	0	0	0	0	0	0	0	0	0	0
mk1758	0	0	0	0	0	0	0	2	0	0	0	0	0	0	0	0	0	0	0	0	0	0	0	0	0	0	0	0	0	2	0	0	0	0	0	0	0	0	0	0	0	0	0	0	0	0	0	0	0
mk1759	0	0	0	0	0	2	0	2	0	0	0	0	0	0	0	0	0	2	0	0	0	0	0	0	2	0	0	0	2	2	0	0	0	0	2	0	0	0	2	0	0	0	0	2	0	0	2	2	0
mk1760	0	0	0	0	0	0	0	2	0	0	0	0	0	0	0	0	0	0	0	0	0	0	0	0	0	0	0	0	0	2	0	0	0	0	0	0	0	0	0	0	0	0	0	0	0	0	0	0	0
mk1761	0	0	0	0	0	0	0	2	0	0	0	0	2	0	0	0	0	0	0	0	0	0	0	0	0	0	0	0	0	0	0	0	0	0	0	0	0	0	2	0	0	0	0	0	0	0	2	0	0
mk1762	0	0	0	0	0	2	0	2	0	0	0	0	0	0	0	0	0	2	0	0	0	0	0	0	2	0	0	0	2	2	0	0	0	0	2	0	0	0	2	0	0	0	0	2	0	0	2	2	0
mk1766	0	0	0	0	0	0	0	2	0	0	0	0	0	0	0	0	0	0	0	0	0	0	0	0	0	0	0	0	0	2	0	0	0	0	0	0	0	0	2	0	0	0	0	0	0	0	2	0	0
mk1768	0	0	0	0	0	2	0	2	0	0	0	0	0	0	0	0	0	2	0	0	0	0	0	0	2	0	0	0	2	2	0	0	0	0	2	0	0	0	2	0	0	0	0	2	0	0	2	2	0
mk1769	0	0	0	0	0	2	0	2	0	0	0	0	0	0	0	0	0	2	0	0	0	0	0	0	2	0	0	0	2	2	0	0	0	0	2	0	0	0	2	0	0	0	0	2	0	0	2	2	0
mk1770	0	0	0	0	0	2	0	2	0	0	0	0	0	0	0	0	0	2	0	0	0	0	0	0	2	0	0	0	2	2	0	0	0	0	2	0	0	0	2	0	0	0	0	2	0	0	2	2	0
mk1771	0	0	0	0	0	2	0	0	0	0	0	0	0	0	0	0	0	2	0	0	0	0	0	0	2	0	0	0	2	0	0	0	0	0	2	0	0	0	0	0	0	0	0	2	0	0	0	2	0
mk1772	0	0	0	0	0	0	0	2	0	0	0	0	0	0	0	0	0	0	0	0	0	0	0	0	0	0	0	0	0	0	0	0	0	0	0	0	0	0	0	0	0	0	0	0	0	0	0	0	0
mk1773	0	0	0	0	0	2	0	2	0	0	0	0	0	0	0	0	0	2	0	0	0	0	0	0	2	0	0	0	2	2	0	0	0	0	2	0	0	0	2	0	0	0	0	2	0	0	2	2	0
mk1774	0	0	0	0	0	2	0	0	0	0	0	0	0	0	0	0	0	2	0	0	0	0	0	0	2	0	0	0	2	2	0	0	0	0	2	0	0	0	0	0	0	0	0	2	0	0	0	2	0
mk1775	0	0	0	0	0	2	0	2	0	0	0	0	0	0	0	0	0	2	0	0	0	0	0	0	2	0	0	0	2	2	0	0	0	0	2	0	0	0	2	0	0	0	0	2	0	0	2	2	0
mk1776	0	0	0	0	0	2	0	0	0	0	0	0	0	0	0	0	0	2	0	0	0	0	0	0	2	0	0	0	2	2	0	0	0	0	2	0	0	0	2	0	0	0	0	2	0	0	2	2	0
mk1777	0	0	0	0	0	2	0	0	0	0	0	0	0	0	0	0	0	2	0	0	0	0	0	0	2	0	0	0	2	2	0	0	0	0	2	0	0	0	2	0	0	0	0	2	0	0	2	2	0
mk1778	0	0	0	0	0	2	0	2	0	0	0	0	0	0	0	0	0	2	0	0	0	0	0	0	2	0	0	0	2	2	0	0	0	0	2	0	0	0	2	0	0	0	0	2	0	0	2	2	0
mk1779	0	0	0	0	0	2	0	2	0	0	0	0	0	0	0	0	0	2	0	0	0	0	0	0	2	0	0	0	2	2	0	0	0	0	2	0	0	0	2	0	0	0	0	2	0	0	2	2	0
mk1780	0	0	0	0	0	2	0	0	0	0	0	0	0	0	0	0	0	2	0	0	0	0	0	0	2	0	0	0	2	2	0	0	0	0	2	0	0	0	2	0	0	0	0	2	0	0	2	2	0
mk1781	0	0	0	0	0	2	0	0	0	0	0	0	0	0	0	0	0	2	0	0	0	0	0	0	2	0	0	0	2	2	0	0	0	0	2	0	0	0	2	0	0	0	0	2	0	0	2	2	0
mk1782	0	0	0	0	0	2	0	0	0	0	0	0	0	0	0	0	0	2	0	0	0	0	0	0	2	0	0	0	2	0	0	0	0	0	2	0	0	0	0	0	0	0	0	2	0	0	0	2	0
mk1783	0	0	0	0	0	2	0	0	0	0	0	0	0	0	0	0	0	2	0	0	0	0	0	0	2	0	0	0	2	0	0	0	0	0	2	0	0	0	0	0	0	0	0	2	0	0	0	2	0
mk1785	0	0	0	0	0	2	0	2	0	0	0	0	2	0	0	0	0	2	0	0	0	0	0	0	2	0	0	0	2	0	0	0	0	0	2	0	0	0	2	0	0	0	0	2	0	0	2	2	0
mk1786	0	0	0	0	0	2	0	0	0	0	0	0	0	0	0	0	0	2	0	0	0	0	0	0	2	0	0	0	2	0	0	0	0	0	2	0	0	0	0	0	0	0	0	2	0	0	0	2	0
mk1788	0	0	0	0	0	2	0	2	0	0	0	0	2	0	0	0	0	2	0	0	0	0	0	0	2	0	0	0	2	0	0	0	0	0	2	0	0	0	2	0	0	0	0	2	0	0	2	2	0
mk1789	0	0	0	0	0	2	0	2	0	0	0	0	2	0	0	0	0	2	0	0	0	0	0	0	2	0	0	0	2	0	0	0	0	0	2	0	0	0	2	0	0	0	0	2	0	0	2	2	0
mk1790	0	0	0	0	0	2	0	0	0	0	0	0	0	0	0	0	0	2	0	0	0	0	0	0	2	0	0	0	2	0	0	0	0	0	2	0	0	0	0	0	0	0	0	2	0	0	0	2	0
mk1791	0	0	0	0	0	2	0	0	0	0	0	0	2	0	0	0	0	2	0	0	0	0	0	0	2	0	0	0	2	2	0	0	0	0	2	0	0	0	0	0	0	0	0	2	0	0	0	2	0
mk1792	0	0	0	0	0	2	0	0	0	0	0	0	0	0	0	0	0	2	0	0	0	0	0	0	2	0	0	0	2	0	0	0	0	0	2	0	0	0	0	0	0	0	0	2	0	0	0	2	0
mk1793	0	0	0	0	0	0	0	2	0	0	0	0	0	0	0	0	0	0	0	0	0	0	0	0	0	0	0	0	0	0	0	0	0	0	0	0	0	0	2	0	0	0	0	0	0	0	2	0	0
mk1794	0	0	0	0	0	0	0	2	0	0	0	0	2	0	0	0	0	0	0	0	0	0	0	0	0	0	0	0	0	0	0	0	0	0	0	0	0	0	2	0	0	0	0	0	0	0	2	0	0
mk1795	0	0	0	0	0	0	0	2	0	0	0	0	0	0	0	0	0	0	0	0	0	0	0	0	0	0	0	0	0	0	0	0	0	0	0	0	0	0	0	0	0	0	0	0	0	0	0	0	0
mk1796	0	0	0	2	0	0	0	2	0	0	0	0	2	2	0	0	0	0	0	0	0	0	0	0	0	0	0	0	0	2	0	0	0	0	0	0	0	0	2	0	0	0	0	0	0	0	2	0	0
mk1797	0	0	0	0	0	0	0	2	0	0	0	0	2	0	0	0	0	0	0	0	0	0	0	0	0	0	0	0	0	0	0	0	0	0	0	0	0	0	2	0	0	0	0	0	0	0	2	0	0
mk1798	0	0	0	2	0	2	0	2	0	0	0	0	2	2	0	0	0	2	0	0	0	0	0	0	2	0	0	0	2	2	0	0	0	0	2	0	0	0	2	0	0	0	0	2	0	0	2	2	0
mk1799	0	0	0	2	0	2	0	2	0	0	0	0	2	2	0	0	0	2	0	0	0	0	0	0	2	0	0	0	2	2	0	0	0	0	2	0	0	0	2	0	0	0	0	2	0	0	2	2	0
mk1800	0	0	0	2	0	2	0	0	0	0	0	0	0	0	0	0	0	2	0	0	0	0	0	0	2	0	0	0	2	2	0	0	0	0	2	0	0	0	0	0	0	0	0	2	0	0	0	2	0
mk1801	0	0	0	2	0	2	0	0	0	0	0	0	0	0	0	0	0	2	0	0	0	0	0	0	2	0	0	0	2	2	0	0	0	0	2	0	0	0	0	0	0	0	0	2	0	0	0	2	0
mk1802	0	0	0	2	0	2	0	0	0	0	0	0	0	0	0	0	0	2	0	0	0	0	0	0	2	0	0	0	2	2	0	0	0	0	2	0	0	0	0	0	0	0	0	2	0	0	0	2	0
mk1803	0	0	0	2	0	2	0	0	0	0	0	0	0	0	0	0	0	2	0	0	0	0	0	0	2	0	0	0	2	2	0	0	0	0	2	0	0	0	0	0	0	0	0	2	0	0	0	2	0
mk1804	0	0	2	2	2	2	0	2	0	0	0	0	2	0	0	0	0	2	0	0	0	0	0	0	2	0	0	0	2	2	0	0	0	0	2	0	0	0	2	0	2	0	2	2	0	0	0	2	0
mk1805	0	0	0	2	0	2	0	0	0	0	0	0	0	0	0	0	0	2	0	0	0	0	0	0	2	0	0	0	2	0	0	0	0	0	2	0	0	0	2	0	0	0	0	2	0	2	0	2	0
mk1806	0	0	0	0	0	2	0	0	0	0	0	0	0	2	0	0	0	2	0	0	0	0	2	0	2	0	0	0	2	0	0	0	0	0	2	0	0	0	0	2	0	0	0	2	0	0	0	2	0
mk1807	0	0	0	0	0	2	0	0	0	0	0	0	0	0	0	0	0	2	0	0	0	0	0	0	2	0	0	0	2	2	0	0	0	0	2	0	0	0	0	0	0	0	0	0	0	0	0	2	0
mk1808	0	0	0	0	0	2	0	0	0	0	0	0	0	0	0	0	0	2	0	0	0	0	2	0	2	0	0	0	2	0	0	0	0	0	2	0	0	0	0	2	0	0	0	0	0	0	0	2	0
mk1809	0	0	0	0	0	0	0	0	2	2	0	2	0	0	0	0	0	0	0	2	0	0	0	2	0	0	0	0	0	2	0	0	2	0	0	0	0	0	0	0	0	0	0	0	0	0	2	0	0
mk1811	0	0	0	0	0	0	2	0	2	2	0	2	0	0	0	0	0	0	0	2	0	0	0	2	0	0	0	0	0	2	0	0	2	0	0	0	0	0	0	0	0	0	0	0	0	0	2	0	0
mk1812	0	0	0	0	0	0	2	0	2	2	0	2	0	0	0	0	0	0	0	2	0	0	0	2	0	0	0	0	0	2	0	0	2	0	0	0	0	0	0	0	0	0	0	0	0	0	2	0	0
mk1813	0	0	0	0	0	0	0	0	0	0	0	0	0	0	0	0	0	0	0	0	0	0	0	0	0	0	0	0	0	0	0	0	0	0	0	0	0	0	2	0	0	0	0	0	0	2	0	0	0
mk1814	0	0	0	0	0	2	0	0	0	0	0	0	0	0	0	0	2	0	0	0	0	0	0	0	2	0	0	0	2	0	0	0	0	0	2	0	0	0	0	0	0	0	0	2	2	0	0	2	0
mk1815	0	0	2	2	0	2	2	0	2	2	0	2	2	0	0	0	2	0	0	2	0	0	0	2	2	0	0	0	2	0	0	0	2	0	2	0	2	0	0	2	0	0	0	2	2	0	2	2	0
mk1816	0	0	0	0	0	2	0	0	0	2	0	2	0	0	0	0	0	0	0	0	0	0	0	0	0	2	0	2	2	0	0	0	0	0	0	2	0	2	0	0	2	2	2	0	2	0	0	0	0
mk1817	0	0	2	2	0	2	0	2	0	0	0	0	2	2	0	0	2	0	0	0	2	2	0	0	0	0	0	0	2	0	0	0	0	0	2	0	2	2	2	0	0	2	2	2	2	2	2	2	0
mk1818	0	0	0	2	0	2	0	2	0	0	0	0	2	2	0	0	2	0	0	0	0	2	0	0	0	0	0	0	2	0	0	0	0	0	2	0	2	2	2	0	0	2	2	2	2	2	2	2	0
mk1819	0	0	0	0	0	2	0	0	0	2	0	2	0	0	0	0	0	0	0	0	0	0	0	0	0	2	0	2	2	0	0	0	0	0	0	0	0	0	0	0	0	0	0	2	0	0	0	0	0
mk1820	0	0	0	0	0	2	0	2	0	0	0	0	0	2	0	0	0	0	0	0	2	2	0	0	2	0	0	0	2	2	0	0	0	0	2	0	2	2	2	0	2	2	2	2	2	2	2	2	0
mk1821	0	0	0	0	0	0	2	2	0	1	2	0	2	1	1	0	2	0	0	2	2	2	2	0	2	2	0	0	0	2	2	0	2	2	2	0	0	0	0	2	0	0	0	2	0	0	0	0	0
mk1822	0	0	0	2	0	2	0	0	0	0	0	0	0	2	0	0	0	2	2	0	0	0	0	0	0	0	0	0	2	0	0	0	0	0	0	0	2	2	0	0	2	2	2	0	2	0	0	2	0
mk1824	0	0	0	0	0	2	0	0	0	0	0	0	0	0	0	0	2	0	0	0	0	0	0	0	0	0	0	0	2	0	0	0	0	0	0	0	0	0	0	0	0	0	0	0	0	0	0	0	0
mk1825	2	2	2	0	2	2	0	0	2	0	0	2	0	0	0	2	0	0	0	0	0	0	0	2	0	0	2	0	2	0	0	2	0	0	0	2	0	0	2	0	0	0	0	0	0	2	2	0	2
mk1826	2	2	2	0	2	2	0	0	0	0	0	2	0	0	0	0	2	0	0	0	0	0	0	0	0	0	2	0	2	0	0	2	0	0	0	0	0	0	2	0	0	0	0	0	0	2	2	0	2
mk1827	0	0	0	0	0	0	0	2	0	0	0	0	2	0	0	0	0	0	0	0	0	2	0	0	0	0	0	0	0	0	0	0	0	0	2	0	0	0	0	0	0	0	0	0	0	0	0	0	0
mk1828	0	0	0	0	0	2	0	0	2	0	0	0	0	0	1	2	0	0	0	0	2	0	0	2	0	0	0	0	2	0	0	0	0	0	0	2	0	0	0	0	0	0	0	0	0	0	0	0	0
mk1830	2	2	0	0	2	2	0	0	0	0	0	2	0	0	0	0	0	0	0	0	0	0	0	0	0	0	2	0	2	0	0	2	0	0	0	0	0	0	2	0	0	0	0	0	0	2	2	0	2
mk1831	0	0	0	0	0	2	0	2	0	0	0	0	2	2	0	0	0	0	0	0	0	2	0	0	0	0	0	0	2	2	0	0	0	0	0	0	0	2	2	0	2	2	2	2	2	0	0	2	0
mk1832	0	0	0	0	0	2	0	0	0	0	0	0	0	0	0	0	2	0	0	0	0	0	0	0	0	0	0	0	2	0	0	0	2	0	0	0	0	0	0	2	0	0	0	0	0	0	0	0	0
mk1833	0	0	0	2	0	0	0	2	0	2	2	0	2	2	1	0	2	2	2	2	0	2	0	0	0	0	0	2	0	2	2	0	2	2	0	0	2	2	0	2	2	2	2	0	2	0	0	2	0
mk1834	0	0	0	2	0	0	0	2	0	2	2	0	2	2	1	0	2	2	2	2	0	2	0	0	0	0	0	2	0	2	2	0	2	2	0	0	2	2	0	2	2	2	2	0	2	0	0	2	0
mk1835	0	0	0	0	0	0	0	0	0	0	0	0	2	2	0	0	0	0	0	0	0	2	0	0	0	0	0	0	0	0	0	0	0	0	0	0	2	0	0	0	0	0	0	0	0	0	0	0	0
mk1836	0	0	0	0	0	0	0	0	2	0	0	0	0	0	0	0	0	0	2	2	2	0	0	0	0	0	0	0	0	0	0	0	0	0	0	2	0	2	0	0	2	2	0	0	2	0	0	2	0
mk1837	0	0	0	0	2	0	0	0	0	0	0	0	2	1	0	2	2	0	0	0	0	2	0	2	2	0	0	0	0	0	2	0	0	0	0	0	0	0	2	0	2	0	2	2	2	0	0	0	0
mk1838	0	0	0	0	0	0	0	0	2	0	0	0	0	0	0	0	0	0	2	2	2	0	0	0	0	0	0	0	0	0	0	0	0	0	0	2	0	2	0	0	2	2	0	0	2	0	0	2	0
mk1839	0	0	0	0	0	0	0	0	2	0	0	0	0	0	0	0	0	0	2	2	2	0	0	0	0	0	0	0	0	0	0	0	0	0	0	2	0	2	0	0	2	2	0	0	2	0	0	2	0
mk1841	0	0	0	0	0	0	0	2	0	0	0	0	2	2	0	2	2	0	2	0	0	2	0	0	0	2	0	0	0	0	0	0	0	0	0	0	2	0	0	0	0	0	0	0	0	0	0	0	0
mk1842	0	0	0	0	0	0	0	2	0	0	0	0	2	2	0	2	2	0	2	0	0	2	0	0	0	2	0	0	0	0	0	0	0	0	0	0	2	0	0	0	0	0	0	0	0	0	0	0	0
mk1843	0	0	0	0	0	2	0	2	0	0	0	0	2	2	0	2	2	2	2	0	0	2	0	0	2	2	0	0	2	2	0	0	0	0	2	0	2	2	0	0	2	2	0	2	2	0	0	2	0
mk1844	2	2	2	0	2	0	2	0	0	2	2	2	2	2	0	0	0	0	0	0	0	2	2	2	0	0	2	2	0	0	2	2	0	2	0	2	2	0	0	2	0	0	2	0	0	2	0	0	2
mk1845	0	0	0	0	0	0	0	0	0	0	0	0	2	2	0	0	0	0	0	0	0	2	0	0	0	0	0	0	0	0	0	0	0	0	0	0	2	0	0	0	0	0	0	0	0	0	0	0	0
mk1846	0	0	0	2	0	2	0	0	0	0	0	0	0	0	2	2	0	2	0	0	2	0	0	0	2	2	0	0	2	0	0	0	2	2	2	0	2	2	0	0	2	2	0	2	0	0	0	0	0
mk1847	0	0	0	0	2	0	0	0	0	0	0	0	2	0	0	2	2	0	0	0	0	0	0	0	0	0	0	0	0	0	2	0	0	0	0	0	0	0	0	0	2	0	2	0	2	0	0	0	0
mk1848	0	0	0	2	0	2	0	2	0	0	0	0	2	2	2	2	0	2	0	0	0	0	0	0	2	0	0	0	2	2	0	0	0	0	2	2	2	0	2	0	0	0	0	2	0	0	2	0	0
mk1849	2	2	0	0	2	0	0	0	2	2	2	2	0	0	0	0	2	0	0	2	2	0	0	0	0	0	2	0	0	0	2	2	2	2	0	2	0	0	0	2	0	0	2	0	0	0	0	0	2
mk1850	0	0	2	2	0	0	2	2	0	0	0	0	2	2	2	2	2	0	2	0	2	2	2	2	0	2	0	2	0	2	0	0	0	0	0	0	2	2	0	0	2	2	0	0	2	2	0	2	0
mk1851	0	0	0	2	0	0	0	2	0	0	0	0	0	0	2	2	0	0	0	0	2	0	0	0	0	2	0	0	0	2	0	0	0	0	0	0	0	0	0	0	0	0	0	0	0	0	0	0	0
mk1852	0	0	0	2	0	0	0	0	0	0	0	0	2	2	2	0	0	0	0	0	2	0	0	0	0	0	0	0	0	0	0	0	0	0	0	0	2	0	0	0	0	0	0	0	0	0	0	0	0
mk1853	0	0	0	0	0	0	0	0	0	0	0	0	0	0	0	2	0	0	0	0	0	0	0	0	0	2	0	0	0	0	0	0	0	0	0	2	0	0	0	0	0	0	0	0	0	0	0	0	0
mk1855	0	0	0	2	0	0	0	0	0	0	0	0	0	0	0	0	0	0	0	0	0	0	0	0	0	0	0	0	0	0	0	0	0	0	0	2	0	0	0	0	0	0	0	0	0	0	0	0	0
mk1856	2	2	2	0	2	0	2	2	2	2	2	2	0	0	2	0	2	0	0	2	2	0	2	2	0	2	2	2	0	2	2	2	2	2	2	0	2	0	2	2	0	0	2	0	0	2	2	0	2
mk1857	2	2	2	2	2	0	2	0	2	0	2	2	2	0	2	0	2	2	0	2	0	0	2	2	0	2	2	2	0	0	2	2	2	2	0	0	2	0	0	2	0	0	2	0	0	2	0	0	2
mk1858	0	0	0	0	0	0	0	0	0	2	0	0	0	2	0	2	0	0	2	0	2	2	0	0	0	0	0	0	0	0	0	0	0	0	0	2	0	2	0	0	2	2	0	0	2	0	0	2	0
mk1859	0	0	0	0	0	0	0	0	0	2	0	0	0	2	0	2	0	0	2	0	2	2	0	0	0	0	0	0	0	0	0	0	0	0	0	2	0	2	0	0	2	2	0	0	2	0	0	2	0
mk1860	0	0	2	0	2	0	2	2	2	1	0	0	0	0	0	2	0	2	0	0	0	2	0	2	0	2	0	2	0	2	0	0	0	0	2	2	0	2	0	0	2	2	0	0	2	0	2	2	0
mk1861	0	0	2	0	2	0	2	2	2	2	0	0	0	0	0	2	0	2	0	0	0	2	0	2	0	2	0	2	0	2	0	0	0	0	2	2	0	2	0	0	2	2	0	0	2	0	2	2	0
mk1862	0	0	0	0	2	0	2	2	2	0	0	0	0	0	0	2	0	2	0	0	0	2	0	2	0	2	0	2	0	0	0	0	0	0	2	2	0	2	0	0	2	2	0	0	2	0	2	2	0
mk1863	0	0	0	0	2	0	2	2	2	0	0	0	0	0	0	2	0	2	0	0	0	2	0	2	0	2	0	2	0	0	0	0	0	0	2	2	0	2	0	0	2	2	0	0	2	0	2	2	0
mk1864	0	0	0	0	2	0	2	2	2	0	0	0	0	0	0	2	0	2	0	0	0	2	0	2	0	2	0	2	0	0	0	0	0	0	2	2	0	2	0	0	2	2	0	0	2	0	2	2	0
mk1865	0	0	0	0	0	0	2	0	0	1	0	0	0	0	0	0	0	2	0	0	0	2	0	0	2	2	0	0	0	0	0	0	0	0	0	0	0	0	2	0	0	0	0	0	0	2	2	0	0
mk1866	0	0	0	0	0	2	0	0	0	1	0	0	0	0	0	0	0	0	0	0	2	0	0	0	0	0	0	0	2	0	0	0	0	0	0	0	0	0	0	0	0	0	0	0	0	0	0	0	0
mk1867	0	0	0	0	0	0	0	2	0	0	0	0	0	0	0	0	0	0	0	0	0	0	0	0	2	0	0	0	0	0	0	0	0	0	2	0	0	0	0	0	0	0	0	2	0	0	0	0	0
mk1868	0	0	0	2	2	0	0	2	0	0	0	0	2	2	0	2	0	2	0	0	2	2	0	0	0	0	0	2	0	0	2	0	0	0	2	0	2	2	0	0	2	2	2	0	2	0	0	2	0
mk1869	0	0	0	0	0	0	0	0	0	0	0	0	0	0	0	0	0	0	0	0	0	0	0	0	0	0	0	0	0	0	0	0	0	0	0	0	0	0	2	0	0	0	0	0	0	0	0	0	0
mk1870	0	0	0	0	0	0	0	0	0	1	0	0	0	0	0	0	0	0	0	0	0	0	0	0	0	0	0	0	0	0	0	0	0	0	0	0	0	0	2	0	0	0	0	0	0	0	0	0	0
mk1871	0	0	2	2	2	2	0	0	2	0	0	0	0	2	0	2	2	2	2	0	0	2	0	0	0	0	0	2	2	2	2	0	2	0	0	2	0	2	0	2	2	2	0	0	2	0	0	2	0
mk1872	2	2	0	0	0	0	2	0	0	2	2	2	0	0	2	0	2	0	0	2	2	0	2	2	0	2	2	0	0	0	0	2	0	2	0	0	0	0	2	0	0	0	0	0	0	0	2	0	2
mk1873	0	0	0	0	0	0	0	0	0	0	0	0	0	0	0	0	0	0	0	0	2	0	0	0	2	0	0	0	0	0	0	0	0	0	0	0	0	0	2	0	0	0	0	0	0	2	0	0	0
mk1874	0	0	0	0	0	0	0	0	0	0	0	0	0	0	0	0	0	0	0	0	2	0	0	0	2	0	0	0	0	0	0	0	0	0	0	0	0	0	2	0	0	0	1	0	0	2	0	0	0
mk1875	0	0	2	0	0	0	0	0	0	0	0	0	0	0	0	0	0	0	0	0	0	0	0	0	2	0	0	0	0	0	0	0	0	0	0	2	0	0	0	0	0	0	0	0	0	0	0	0	0
mk1876	0	0	0	2	0	0	0	2	0	0	0	0	2	0	0	0	0	0	0	0	0	0	0	0	0	0	0	0	0	0	0	0	0	0	2	0	2	0	0	0	0	0	0	0	0	0	0	0	0
mk1877	2	2	0	2	0	0	0	0	0	0	0	0	0	0	0	0	0	0	0	0	2	0	0	0	0	0	0	0	0	0	0	0	0	0	0	0	0	0	0	0	0	0	0	0	0	0	0	0	0
mk1878	0	0	0	2	0	0	0	2	0	0	0	0	2	0	0	0	0	0	0	0	0	0	0	0	0	0	0	0	0	0	0	0	0	0	2	0	2	0	0	0	0	0	0	0	0	0	0	0	0
mk1879	0	0	0	0	0	0	0	0	0	0	0	0	0	0	0	0	0	0	0	0	0	0	0	0	0	0	0	0	0	0	0	0	0	0	0	0	0	0	0	0	0	0	0	0	0	0	0	0	0
mk1880	2	2	0	2	0	0	0	0	0	0	0	0	0	0	0	0	0	0	0	0	2	0	0	0	0	0	0	0	0	0	0	0	0	0	0	0	0	0	0	0	0	0	0	0	0	0	0	0	0
mk1881	2	2	0	2	0	0	0	0	0	0	0	0	0	0	0	0	0	0	0	0	2	0	0	0	0	0	0	0	0	0	0	0	0	0	0	0	0	0	0	0	0	0	0	0	0	0	0	0	0
mk1882	0	0	0	0	2	2	0	0	0	1	0	1	0	0	2	0	0	0	0	0	2	0	0	0	2	0	2	0	2	0	0	2	2	0	0	2	0	0	0	2	0	0	0	2	0	0	0	0	2
mk1883	0	0	0	2	2	2	0	0	2	0	0	0	0	0	2	0	0	0	0	0	2	0	0	0	2	0	2	0	2	2	0	2	2	0	0	2	0	0	0	2	0	0	0	2	0	0	0	0	2
mk1884	0	0	0	0	2	0	0	0	2	0	0	1	0	0	2	0	0	0	0	0	0	0	0	0	0	0	2	0	0	0	0	2	2	0	0	2	0	0	0	2	0	0	0	0	0	0	0	0	2
mk1885	0	0	0	0	0	0	0	0	2	1	0	1	0	0	2	0	0	0	0	0	0	0	0	0	0	0	0	0	0	0	0	0	2	0	0	2	0	0	0	0	0	0	0	0	0	0	0	0	0
mk1886	0	0	0	0	2	0	0	0	2	0	0	0	0	0	2	0	0	0	0	0	0	0	0	0	0	0	2	0	0	0	0	2	2	0	0	2	0	0	0	2	0	0	0	0	0	0	0	0	2
mk1887	0	0	0	0	2	0	0	0	2	1	0	0	0	0	2	0	0	0	0	0	0	0	0	0	0	0	2	0	0	0	0	2	2	0	0	2	0	0	0	2	0	0	0	0	0	0	0	0	2
mk1888	0	0	0	0	0	0	0	2	0	0	0	0	2	0	0	0	0	0	0	0	0	0	0	0	0	0	0	0	0	0	0	0	0	0	2	0	2	0	0	0	0	0	0	0	0	0	0	0	0
mk1889	0	0	0	0	0	0	0	2	2	1	2	2	2	0	2	0	0	0	0	2	2	0	0	0	2	0	0	0	0	2	0	0	2	2	2	2	2	0	0	2	0	0	0	0	0	0	0	0	0
mk1890	0	0	0	2	0	2	0	2	2	1	0	1	2	0	2	0	2	0	0	0	2	0	0	0	2	0	0	0	2	2	0	0	2	0	2	0	2	0	0	2	0	0	0	2	0	0	0	0	0
mk1891	0	0	0	2	0	2	2	2	2	1	0	1	2	0	2	0	2	0	0	0	2	0	0	0	2	0	0	0	2	2	0	0	2	0	2	0	2	0	0	2	0	0	0	2	0	0	0	0	0
mk1892	2	2	2	0	0	0	0	0	0	1	0	0	0	2	0	2	0	0	2	0	0	2	2	2	2	2	0	2	0	0	2	0	0	0	0	0	0	2	2	0	2	2	2	0	2	2	2	2	0
mk1893	0	0	0	2	0	2	0	2	0	0	2	1	0	0	0	0	0	0	0	1	0	0	0	0	0	0	0	0	2	0	0	0	0	2	2	2	0	0	0	0	0	0	0	2	0	0	0	0	0
mk1894	0	0	0	0	2	0	2	0	2	2	0	0	2	0	2	0	2	2	0	0	2	0	0	0	2	0	2	0	0	2	0	2	2	0	0	0	2	0	0	2	0	0	0	0	0	0	0	0	2
mk1896	2	2	2	0	0	0	0	0	0	1	0	0	0	2	0	2	0	0	2	0	0	2	2	2	0	2	0	2	0	0	2	0	0	0	0	0	0	2	2	0	2	2	2	0	2	2	2	2	0
mk1900	2	2	2	0	0	0	0	0	0	1	0	0	0	2	0	2	0	0	2	0	0	2	2	2	0	2	0	2	0	0	2	0	0	0	0	0	0	2	2	0	2	2	2	0	2	2	2	2	0
mk1902	2	2	2	0	0	0	0	0	0	0	0	0	0	2	0	2	0	0	2	0	0	2	2	2	0	2	0	2	0	0	2	0	0	0	0	0	0	2	2	0	2	2	2	0	2	2	2	2	0
mk1907	2	2	2	0	0	0	0	0	0	1	0	0	0	2	0	2	0	0	2	0	0	2	2	2	0	2	0	2	0	0	2	0	0	0	0	0	0	2	2	0	2	2	2	0	2	2	2	2	0
mk1908	2	2	2	0	0	0	0	0	0	0	0	0	0	2	0	2	0	0	2	0	0	2	2	2	0	2	0	2	0	0	2	0	0	0	0	0	0	2	2	0	2	2	2	0	2	2	2	2	0
mk1909	2	2	2	0	0	0	0	0	0	0	0	0	0	2	0	2	0	0	2	0	0	2	2	2	0	2	0	2	0	0	2	0	0	0	0	0	0	2	2	0	2	2	2	0	2	2	2	2	0
mk1910	0	0	0	0	0	0	0	2	0	0	0	0	2	0	0	0	2	0	0	0	0	0	0	0	0	0	0	0	0	0	0	0	0	0	2	0	2	0	0	0	0	0	0	0	0	0	0	0	0
mk1911	2	2	2	0	0	0	0	0	0	1	0	0	0	2	0	2	0	0	2	0	0	0	2	2	0	2	0	2	0	0	2	0	0	0	0	0	0	2	2	0	2	2	2	0	2	2	2	2	0
mk1912	0	0	0	2	2	2	2	2	2	2	0	0	2	0	2	0	2	2	0	0	2	2	0	0	2	0	2	0	2	2	0	2	2	0	2	0	2	0	0	2	0	0	0	0	0	0	0	0	2
mk1913	0	0	0	2	2	2	2	2	2	0	0	0	2	0	2	0	2	2	0	0	2	2	0	0	2	0	2	0	2	2	0	2	2	0	2	0	2	0	0	2	0	0	0	0	0	0	0	0	2
mk1914	2	2	2	0	0	0	0	0	0	0	0	0	0	2	0	2	0	0	2	0	0	0	2	2	0	2	0	2	0	0	2	0	0	0	0	0	0	2	2	0	2	2	2	0	2	2	2	2	0
mk1916	2	2	2	0	0	0	0	0	0	0	0	0	0	2	0	2	0	0	2	0	0	0	2	2	0	2	0	2	0	0	2	0	0	0	0	0	0	2	2	0	2	2	2	0	2	2	2	2	0
mk1917	2	2	2	0	0	0	0	0	0	1	0	0	0	2	0	2	0	0	2	0	0	0	2	2	0	2	0	2	0	0	2	0	0	0	0	0	0	2	2	0	2	2	2	0	2	2	2	2	0
mk1918	0	0	2	0	0	0	0	0	0	1	0	0	0	2	0	2	0	0	2	0	0	0	2	2	0	2	0	2	0	0	2	0	0	0	0	0	0	2	2	0	2	2	2	0	2	2	2	2	0
mk1919	0	0	0	0	0	0	0	2	0	0	2	2	0	0	0	0	0	0	0	1	0	0	0	0	0	0	0	0	0	0	0	0	0	2	2	2	0	0	0	0	0	0	0	2	0	0	0	0	0
mk1920	0	0	0	0	0	0	0	2	0	0	2	1	0	0	0	0	0	0	0	1	0	0	0	0	0	0	0	0	0	0	0	0	0	2	2	2	0	0	0	0	0	0	0	2	0	0	0	0	0
mk1921	0	0	0	0	0	0	0	0	0	0	2	1	0	0	0	0	0	0	0	1	0	0	0	0	0	0	0	0	0	0	0	0	0	2	0	2	0	0	0	0	0	0	0	2	0	0	0	0	0
mk1922	0	0	0	0	0	0	0	2	0	0	2	2	0	0	0	0	0	0	0	2	0	0	0	0	0	0	0	0	0	0	0	0	0	2	2	2	0	0	0	0	0	0	0	2	0	0	0	0	0
mk1925	0	0	0	0	0	0	0	2	0	0	0	0	0	0	0	0	0	0	0	0	0	0	0	0	0	0	0	0	0	0	0	0	0	0	2	0	0	0	0	0	0	0	0	0	0	0	0	0	0
mk1926	0	0	0	2	2	2	2	2	2	2	0	0	2	0	2	0	2	2	0	0	2	2	0	0	2	0	2	0	2	2	0	2	2	0	2	0	2	0	0	2	0	0	0	2	0	0	0	0	2
mk1927	0	0	0	2	2	2	2	2	2	0	0	0	2	0	2	0	2	2	0	0	2	2	0	0	2	0	2	0	2	2	0	2	2	0	2	0	2	0	0	2	0	0	0	0	0	0	0	0	2
mk1928	0	0	0	2	2	2	2	2	2	2	0	0	2	0	2	0	2	2	0	0	2	2	0	0	2	0	2	0	2	2	0	2	2	0	2	0	2	0	0	2	0	0	0	0	0	0	0	0	2
mk1929	2	2	2	0	0	0	0	0	0	1	0	0	0	2	0	2	0	0	2	0	0	0	2	2	0	2	0	2	0	0	2	0	0	0	0	0	0	2	2	0	2	2	2	0	2	2	2	2	0
mk1930	0	0	0	2	2	2	2	2	2	0	0	1	2	0	2	0	2	2	0	1	2	2	0	0	2	0	2	0	2	2	0	2	2	0	2	0	2	0	0	2	0	0	0	0	0	0	0	0	2
mk1931	0	0	0	0	0	2	0	0	0	0	2	1	0	0	0	0	0	0	0	1	0	0	0	0	0	0	0	0	2	0	0	0	0	2	0	2	0	0	0	0	0	0	0	2	0	0	0	0	0
mk1932	0	0	0	2	0	2	2	0	2	2	0	0	2	0	2	0	2	2	0	0	2	2	0	0	2	0	2	0	2	2	0	0	2	0	0	0	2	0	0	2	0	0	0	0	0	0	0	0	0
mk1933	0	0	0	2	0	2	2	0	2	0	0	0	2	0	2	0	2	2	0	0	2	2	0	0	2	0	2	0	2	2	0	0	2	0	0	0	2	0	0	2	0	0	0	0	0	0	0	0	0
mk1935	2	2	2	0	0	0	0	0	0	0	0	0	0	2	0	2	0	0	2	0	0	0	2	2	0	2	0	2	0	0	2	0	0	0	0	0	0	2	2	0	2	2	2	0	2	2	2	2	0
mk1938	2	2	2	0	0	0	0	0	0	1	0	0	0	2	0	2	0	0	2	0	0	0	2	2	0	2	0	2	0	0	2	0	0	0	0	0	0	2	2	0	2	2	2	0	2	2	2	2	0
mk1939	2	2	2	0	0	0	0	0	0	0	0	0	0	2	0	2	0	0	2	0	0	0	2	2	0	2	0	2	0	0	2	0	0	0	0	0	0	2	2	0	2	2	2	0	2	2	2	2	0
mk1941	2	2	2	0	0	0	0	0	0	0	0	0	0	2	0	2	0	0	2	0	0	0	2	2	0	2	0	2	0	0	2	0	0	0	0	0	0	2	2	0	2	2	2	0	2	2	2	2	0
mk1942	2	2	2	0	0	0	0	0	0	0	0	0	0	2	0	2	0	0	2	0	0	0	2	2	0	2	0	2	0	0	2	0	0	0	0	0	0	2	2	0	2	2	2	0	2	2	2	2	0
mk1943	0	0	0	0	0	0	0	2	0	0	0	0	0	0	0	0	0	0	0	0	0	0	0	0	0	0	0	0	0	0	0	0	0	0	2	0	0	0	0	0	0	0	0	0	0	0	0	0	0
mk1944	0	0	0	0	0	0	0	2	0	0	0	0	0	0	0	0	0	0	0	0	0	0	0	0	0	0	0	0	0	0	0	0	0	0	2	0	0	0	0	0	0	0	0	0	0	0	0	0	0
mk1945	2	2	2	0	0	0	0	0	0	1	0	0	0	2	0	2	0	0	2	0	0	0	2	2	0	2	0	2	0	0	2	0	0	0	0	0	0	2	2	0	2	2	2	0	2	2	2	2	0
mk1946	0	0	0	0	2	0	0	2	0	0	2	1	0	0	0	0	0	0	0	1	0	0	0	0	0	0	0	0	0	0	0	2	0	2	2	2	0	0	0	0	0	0	0	2	0	0	0	0	2
mk1947	2	2	2	0	0	0	0	0	0	1	0	0	0	2	0	2	0	0	2	0	0	0	2	2	0	2	0	2	0	0	2	0	0	0	0	0	0	2	2	0	2	2	2	0	2	2	2	2	0
mk1952	0	0	2	0	0	0	0	0	0	1	0	0	0	2	0	2	0	0	2	0	0	0	2	2	0	2	0	2	0	0	2	0	0	0	0	0	0	2	2	0	2	2	2	0	2	2	2	2	0
mk1953	2	2	2	0	0	0	0	0	0	1	0	0	0	2	0	2	0	0	2	0	0	0	2	2	0	2	0	2	0	0	2	0	0	0	0	0	0	2	2	0	2	2	2	0	2	2	2	2	0
mk1955	0	0	0	2	0	2	2	0	2	0	0	0	2	0	2	0	2	2	0	0	2	2	0	0	2	0	2	0	2	2	0	2	2	0	0	0	2	0	0	2	0	0	0	0	0	0	0	0	0
mk1956	0	0	0	2	0	2	2	0	2	0	0	0	2	0	2	0	2	2	0	0	2	2	0	0	2	0	2	0	2	2	0	2	2	0	0	0	2	0	0	2	0	0	0	0	0	0	0	0	0
mk1957	2	2	2	0	0	0	0	0	0	0	0	0	0	2	0	2	0	0	2	0	0	0	2	2	0	2	0	2	0	0	2	0	0	0	0	0	0	2	2	0	2	2	2	0	2	2	2	2	0
mk1959	2	2	2	0	0	0	0	2	0	1	0	0	0	2	0	2	0	0	2	0	0	0	2	2	0	2	0	2	0	0	2	0	0	0	2	0	0	2	2	0	2	2	2	0	2	2	2	2	0
mk1960	2	2	2	0	0	0	0	2	0	1	0	0	0	2	0	2	0	0	2	0	0	0	2	2	0	2	0	2	0	0	2	0	0	0	2	0	0	2	2	0	2	2	2	0	2	2	2	2	0
mk1962	0	0	0	2	0	2	2	0	2	1	0	0	2	0	2	0	2	2	0	1	2	2	0	0	2	0	2	0	2	2	0	2	2	0	0	0	2	0	0	2	0	0	0	0	0	0	0	0	0
mk1963	0	0	2	0	0	0	0	0	0	0	0	0	0	2	0	2	0	0	0	0	0	0	2	2	0	2	0	2	0	0	2	0	0	0	0	0	0	2	2	0	2	2	2	0	2	2	2	2	0
mk1965	0	0	0	2	0	2	2	0	0	0	0	0	2	0	0	0	2	2	0	0	2	2	0	0	2	0	0	0	2	2	0	0	0	0	0	0	2	0	0	0	0	0	0	2	0	0	0	0	0
mk1966	0	0	0	2	0	2	2	0	0	0	0	0	2	0	0	0	2	2	0	0	2	2	0	0	2	0	0	0	2	2	0	0	0	0	0	0	2	0	0	0	0	0	0	2	0	0	0	0	0
mk1967	0	0	0	2	0	2	2	0	0	0	0	0	2	0	0	0	2	2	0	0	2	2	0	0	2	0	0	0	2	0	0	0	0	0	0	0	2	0	0	0	0	0	0	0	0	0	0	0	0
mk1969	0	0	0	2	0	2	2	0	0	0	0	0	2	0	0	0	2	2	0	0	2	2	0	0	2	0	0	0	2	2	0	0	0	0	0	0	2	0	0	0	0	0	0	2	0	0	0	0	0
mk1974	0	0	0	2	0	2	2	0	0	0	0	0	2	0	0	0	2	2	0	0	2	2	0	0	2	0	0	0	2	2	0	0	0	0	0	0	2	0	0	0	0	0	0	2	0	0	0	0	0
mk1976	0	0	0	2	0	2	2	0	0	0	0	0	2	0	0	0	2	2	0	0	2	2	0	0	2	0	0	0	2	2	0	0	0	0	0	0	2	0	0	0	0	0	0	2	0	0	0	0	0
mk1977	0	0	0	2	0	2	2	0	0	0	0	0	2	0	0	0	2	2	0	0	2	2	0	0	2	0	0	0	2	2	0	0	0	0	0	0	2	0	0	0	0	0	0	2	0	0	0	0	0
mk1979	0	0	0	2	0	2	2	0	0	0	0	0	2	0	0	0	2	2	0	0	2	2	0	0	2	0	0	0	2	2	0	0	0	0	0	0	2	0	0	0	0	0	0	2	0	0	0	0	0
mk1980	0	0	0	2	0	2	2	0	0	0	0	0	2	0	0	0	2	2	0	0	2	2	0	0	2	0	0	0	2	2	0	0	0	0	0	0	2	0	0	0	0	0	0	2	0	0	0	0	0
mk1983	0	0	0	2	0	2	2	0	0	0	0	0	2	0	0	0	2	2	0	0	2	2	0	0	2	0	0	0	2	2	0	0	0	0	0	0	2	0	0	0	0	0	0	2	0	0	0	0	0
mk1985	0	0	0	2	0	2	2	0	0	0	0	0	2	0	0	0	2	2	0	0	2	2	0	0	2	0	0	0	2	2	0	0	0	0	0	0	2	0	0	0	0	0	0	2	0	0	0	0	0
mk1991	0	0	0	2	0	2	2	0	0	0	0	0	2	0	0	0	2	2	0	0	2	2	0	0	2	0	0	0	2	2	0	0	0	0	0	0	2	0	0	0	0	0	0	0	0	0	0	0	0
mk1993	0	0	0	2	0	2	2	0	0	0	0	0	2	0	0	0	2	2	0	0	2	2	0	0	2	0	0	0	2	2	0	0	0	0	0	0	2	0	0	0	0	0	0	2	0	0	0	0	0
mk1995	0	0	0	2	0	2	2	0	0	0	0	0	2	0	0	0	2	2	0	0	2	2	0	0	2	0	0	0	2	2	0	0	0	0	0	0	2	0	0	0	0	0	0	0	0	0	0	0	0
mk1996	0	0	0	2	0	2	2	0	0	0	0	0	2	0	0	0	2	2	0	0	2	2	0	0	2	0	0	0	2	2	0	0	0	0	0	0	2	0	0	0	0	0	0	0	0	0	0	0	0
mk1997	0	0	0	2	0	2	2	0	0	0	0	0	2	0	0	0	2	2	0	0	2	2	0	0	2	0	0	0	2	2	0	0	0	0	0	0	2	0	0	0	0	0	0	0	0	0	0	0	0
mk1999	0	0	0	2	0	2	2	0	0	0	0	0	2	0	0	0	2	2	0	0	2	2	0	0	2	0	0	0	2	0	0	0	0	0	0	0	2	0	0	0	0	0	0	0	0	0	0	0	0
mk2000	0	0	0	2	0	2	2	0	0	0	0	0	2	0	0	0	2	2	0	0	2	2	0	0	2	0	0	0	2	0	0	0	0	0	0	0	2	0	0	0	0	0	0	0	0	0	0	0	0
mk2001	0	0	0	2	0	2	2	0	0	0	0	0	2	0	0	0	2	2	0	0	2	2	0	0	2	0	0	0	2	2	0	0	0	0	0	0	2	0	0	0	0	0	0	0	0	0	0	0	0
mk2003	0	0	0	2	0	2	2	0	0	0	0	0	2	0	0	0	2	0	0	0	2	2	0	0	2	0	0	0	2	2	0	0	0	0	0	0	2	0	0	0	0	0	0	0	0	0	0	0	0
mk2004	0	0	0	2	0	2	2	0	0	0	0	0	2	0	0	0	2	0	0	0	2	2	0	0	2	0	0	0	2	0	0	0	0	0	0	0	2	0	0	0	0	0	0	0	0	0	0	0	0
mk2005	0	0	0	2	0	2	2	0	0	0	0	0	2	0	0	0	2	0	0	0	2	2	0	0	2	0	0	0	2	0	0	0	0	0	0	0	2	0	0	0	0	0	0	0	0	0	0	0	0
mk2007	0	0	0	2	0	2	2	0	0	0	0	0	2	0	0	0	2	0	0	0	2	2	0	0	2	0	0	0	2	0	0	0	0	0	0	0	2	0	0	0	0	0	0	0	0	0	0	0	0
mk2008	0	0	0	2	0	2	2	0	0	0	0	0	2	0	0	0	2	0	0	0	2	2	0	0	2	0	0	0	2	2	0	0	0	0	0	0	2	0	0	0	0	0	0	0	0	0	0	0	0
mk2010	0	0	0	2	0	2	2	0	0	0	0	0	2	0	0	0	2	0	0	0	2	2	0	0	2	0	0	0	2	0	0	0	0	0	0	0	2	0	0	0	0	0	0	0	0	0	0	0	0
mk2013	0	0	0	2	0	2	2	0	0	0	0	0	2	0	0	0	2	0	0	0	2	2	0	0	2	0	0	0	2	2	0	0	0	0	0	0	2	0	0	0	0	0	0	0	0	0	0	0	0
mk2015	0	0	0	2	0	2	2	0	0	0	0	0	2	0	0	0	2	0	0	0	2	2	0	0	2	0	0	0	2	2	0	0	0	0	0	0	2	0	0	0	0	0	0	0	0	0	0	0	0
mk2016	0	0	0	2	0	2	2	0	0	1	0	0	2	0	0	0	2	0	0	0	2	2	0	0	2	0	0	0	2	2	0	0	0	0	0	0	2	0	2	0	0	0	0	2	0	2	0	0	0
mk2018	0	0	0	0	0	0	0	0	0	0	0	0	0	0	0	0	0	0	0	0	0	0	0	0	0	0	0	0	0	0	0	0	0	0	0	0	0	0	0	0	0	0	0	0	0	0	0	0	0
mk2020	0	0	0	0	0	0	0	0	0	1	0	0	0	0	0	0	0	0	0	0	0	0	0	0	0	0	0	0	0	0	0	0	0	0	0	0	0	0	2	0	0	0	0	2	0	2	0	0	0
mk2024	0	0	0	0	0	0	0	0	0	0	0	0	0	0	0	0	0	0	0	0	0	0	0	0	0	0	0	0	0	0	0	0	0	0	0	0	0	0	2	0	0	0	0	2	0	2	0	0	0
mk2025	0	0	0	0	0	0	0	0	0	1	0	0	0	0	0	0	0	0	0	0	0	0	0	0	0	0	0	0	0	0	0	0	0	0	0	0	0	0	2	0	0	0	0	2	0	2	0	0	0
mk2027	0	0	0	0	0	0	0	0	0	0	0	0	0	0	0	0	0	0	0	0	0	0	0	0	0	0	0	0	0	0	0	0	0	0	0	0	0	0	2	0	0	0	0	2	0	2	0	0	0
mk2030	0	0	0	0	0	0	0	0	0	1	0	0	0	0	0	0	0	0	0	0	0	0	0	0	0	0	0	0	0	0	0	0	0	0	0	0	0	0	2	0	0	0	0	2	0	2	0	0	0
mk2034	0	0	0	2	0	2	2	0	0	0	0	0	2	0	0	0	2	0	0	0	2	2	0	0	2	0	0	0	2	0	0	0	0	0	0	0	2	0	0	0	0	0	0	0	0	0	0	0	0
mk2035	0	0	0	0	0	0	0	2	2	0	0	0	0	0	2	0	0	0	2	0	0	0	0	0	0	0	2	0	0	0	0	2	2	0	2	0	0	0	0	2	0	0	0	0	0	0	0	0	0
mk2038	0	0	0	2	0	2	2	2	2	2	0	0	2	0	2	0	2	0	2	0	2	2	0	0	2	0	0	0	2	2	0	0	2	0	2	0	2	0	2	2	0	0	0	2	0	2	0	0	0
mk2039	0	0	0	0	0	0	0	0	0	0	0	0	0	0	0	0	0	0	0	0	0	0	0	0	0	0	0	0	0	0	0	0	0	0	0	0	0	0	0	0	0	0	0	0	0	0	0	0	0
mk2040	0	0	0	2	0	2	2	0	0	0	0	0	2	0	0	0	2	0	0	0	2	2	0	0	2	0	0	0	2	0	0	0	0	0	0	0	2	0	0	0	0	0	0	0	0	0	2	0	0
mk2042	0	0	0	0	0	0	0	0	0	1	0	0	0	0	0	0	0	0	0	0	0	0	0	0	0	0	0	0	0	0	0	0	0	0	0	0	0	0	2	0	0	0	0	2	0	2	0	0	0
mk2047	0	0	0	0	0	0	0	0	0	0	0	0	0	0	0	0	0	0	0	0	0	0	0	0	0	0	0	0	0	0	0	0	0	0	0	0	0	0	2	0	0	0	0	2	0	2	0	0	0
mk2051	2	2	2	0	0	0	0	0	0	0	0	0	0	2	0	2	0	0	0	0	0	0	2	2	0	2	0	2	0	0	2	0	0	0	0	0	0	2	0	0	2	2	2	0	2	0	0	2	0
mk2052	0	0	2	0	2	0	0	2	2	1	2	2	0	2	2	2	0	0	2	2	2	0	0	0	0	0	2	2	0	2	2	2	2	2	2	1	0	2	0	2	2	2	2	0	2	0	0	2	2
mk2053	2	2	0	2	0	0	2	0	0	0	0	0	2	0	0	0	2	2	0	0	0	2	2	2	2	2	0	0	0	0	0	0	0	0	0	0	2	0	0	0	0	0	0	0	0	0	2	0	0
mk2054	0	0	0	0	0	0	0	0	0	0	0	0	0	0	0	0	0	0	0	0	2	0	0	0	0	0	0	0	0	0	0	0	0	0	0	0	0	0	0	0	0	0	0	0	0	0	0	0	0
mk2055	0	0	2	0	0	2	0	0	0	1	0	0	0	0	0	2	0	0	0	0	2	0	0	0	0	0	0	2	2	0	2	0	0	0	0	0	0	2	2	0	2	2	2	0	2	2	0	2	0
mk2056	0	0	0	0	0	0	0	0	0	0	0	0	0	0	0	0	0	0	0	0	2	0	0	0	0	0	0	0	0	0	0	0	0	0	0	0	0	0	0	0	0	0	0	0	0	0	0	0	0
mk2059	0	0	2	0	0	2	0	0	0	0	0	0	0	0	0	2	0	0	0	0	2	0	0	0	0	0	0	2	2	0	2	0	0	0	0	0	0	2	2	0	2	2	2	0	2	2	0	2	0
mk2060	2	2	0	0	0	0	0	0	0	0	0	0	0	0	0	0	0	0	0	0	2	0	0	0	0	0	0	0	0	0	0	0	0	0	0	0	0	0	0	0	0	0	0	2	0	0	0	0	0
mk2061	0	0	0	2	0	0	0	0	0	0	0	0	2	0	0	0	0	0	0	0	0	2	0	2	0	0	0	0	0	2	0	0	0	0	0	0	2	0	2	0	0	0	0	0	0	0	0	0	0
mk2062	0	0	0	0	2	0	0	0	0	0	2	0	0	0	0	0	0	0	0	0	0	0	0	0	0	0	0	0	0	0	0	0	0	2	0	2	0	0	0	0	0	0	0	2	0	0	0	0	2
mk2063	0	0	0	0	2	0	0	0	0	0	2	1	0	0	0	0	0	0	0	1	0	0	0	0	0	0	0	0	0	0	0	0	0	2	0	2	0	0	0	0	0	0	0	2	0	0	0	0	2
mk2068	0	0	0	0	2	0	0	0	0	0	2	2	0	0	0	0	0	0	0	2	0	0	0	0	0	0	0	0	0	0	0	0	0	2	0	2	0	0	0	0	0	0	0	2	0	0	0	0	2
mk2069	0	0	0	0	2	0	0	0	0	0	2	1	0	0	0	0	0	0	0	2	0	0	0	0	0	0	0	0	0	0	0	0	0	2	0	2	0	0	0	0	0	0	0	2	0	0	0	0	2
mk2071	2	2	2	0	0	2	2	0	0	0	0	0	0	0	0	2	0	0	0	0	2	0	0	0	0	0	0	2	2	0	2	0	0	0	0	0	0	2	2	0	2	2	2	2	2	2	0	2	0
mk2072	2	2	2	0	0	2	2	0	0	1	0	0	0	0	0	2	0	0	0	0	2	0	0	0	0	0	0	2	2	0	2	0	0	0	0	0	0	2	2	0	2	2	2	2	2	2	0	2	0
mk2073	0	0	0	0	0	2	0	0	0	0	0	0	0	0	0	0	0	0	0	0	2	0	0	0	0	0	0	0	2	0	0	0	0	0	0	0	0	0	0	0	0	0	0	0	0	0	0	0	0
mk2074	0	0	0	0	2	0	2	0	2	2	2	2	0	2	2	0	2	0	2	2	2	0	2	2	0	2	2	0	0	2	0	2	2	2	0	2	0	0	2	2	0	0	0	0	0	0	2	0	2
mk2076	0	0	0	0	0	2	2	2	0	0	0	0	0	0	0	0	0	0	0	0	2	0	2	2	0	2	0	0	2	0	0	0	0	0	2	0	0	0	0	0	0	0	0	0	0	0	2	0	0
mk2077	0	0	2	0	0	0	0	0	0	0	0	0	0	0	0	2	0	0	0	0	0	0	0	0	0	0	0	2	0	0	2	0	0	0	0	0	0	2	0	0	2	2	2	0	2	0	0	2	0
mk2078	0	0	0	2	0	0	0	0	0	0	0	0	2	0	0	0	0	0	0	0	0	2	0	2	0	0	0	0	0	2	0	0	0	0	0	0	2	0	0	0	0	0	0	0	0	0	0	0	0
mk2079	0	0	0	0	0	2	0	0	0	0	0	0	0	0	0	2	0	0	0	0	0	0	0	0	0	0	0	0	2	0	0	0	0	0	2	0	0	0	2	0	0	0	0	0	0	2	2	0	0
mk2080	0	0	0	2	0	0	0	0	0	0	0	0	0	0	0	0	0	2	0	0	0	0	0	0	2	0	0	0	0	0	0	0	0	0	0	0	0	0	0	0	0	0	0	0	0	0	0	0	0
mk2081	2	2	2	0	0	0	2	0	0	0	0	0	0	0	0	0	2	0	0	0	0	0	0	2	0	0	2	0	0	0	0	2	0	2	0	0	0	0	0	0	0	0	0	0	0	0	0	0	2
mk2082	2	2	2	0	0	0	2	0	0	0	0	0	0	0	0	0	2	0	0	0	0	0	0	2	0	0	2	0	0	0	0	2	0	2	0	0	0	0	0	0	0	0	0	0	0	0	0	0	2
mk2083	2	2	2	2	0	2	2	0	0	0	0	0	0	0	0	2	2	2	0	0	0	0	0	2	0	0	2	0	2	0	2	2	0	2	2	0	0	0	0	0	0	0	0	0	0	0	0	0	2
mk2084	0	0	0	0	0	0	0	2	0	0	0	0	0	0	0	0	0	0	0	0	2	0	0	0	0	0	0	0	0	0	0	0	0	0	0	0	0	0	0	0	0	0	0	2	0	0	0	0	0
mk2085	0	0	0	2	2	2	0	0	0	2	0	0	0	2	0	2	2	2	0	0	2	2	0	0	0	2	0	0	2	2	2	0	2	0	0	2	0	2	2	0	2	2	2	2	2	2	2	2	0
mk2086	2	2	0	0	0	0	2	2	0	0	2	2	0	0	0	0	2	0	0	0	0	0	2	2	2	0	0	0	0	0	0	2	0	2	0	0	0	0	0	0	0	0	0	0	0	0	0	0	0
mk2087	0	0	0	0	0	2	0	2	0	0	0	0	2	0	0	2	0	2	0	0	0	2	0	0	0	2	0	2	2	0	0	0	0	0	0	2	0	0	0	0	2	0	2	0	0	0	0	0	0
mk2088	0	0	2	0	0	0	0	0	2	0	0	0	0	0	0	0	0	0	0	0	0	0	0	0	0	0	0	0	0	0	0	0	0	0	0	0	0	0	2	0	0	0	0	2	0	0	2	0	0
mk2089	0	0	0	2	0	0	2	0	2	0	0	0	2	0	0	0	0	0	0	0	0	2	2	0	2	2	0	2	0	0	0	0	0	0	2	2	0	0	2	0	0	0	0	2	0	0	2	0	0
mk2090	0	0	0	2	0	0	2	2	2	0	0	0	2	0	0	0	0	0	0	0	0	2	0	0	0	2	0	2	0	0	0	0	0	0	0	2	0	0	0	0	0	0	0	0	0	2	0	0	0
mk2092	0	0	0	0	0	2	0	0	2	0	0	0	0	1	0	0	0	0	2	0	0	0	2	2	0	0	0	0	2	0	0	0	0	0	0	0	0	0	2	0	0	0	0	2	0	0	2	0	0
mk2093	0	0	0	0	0	2	0	0	2	0	0	0	0	1	0	0	0	0	2	0	0	0	2	2	0	0	0	0	2	0	0	0	0	0	0	0	0	0	2	0	0	0	0	2	0	0	2	0	0
mk2094	0	0	0	2	0	0	2	2	2	0	0	0	2	0	0	0	0	0	0	0	0	2	0	0	0	2	0	2	0	0	0	0	0	0	0	2	0	0	0	0	0	0	0	0	0	2	0	0	0
mk2095	0	0	0	0	0	2	0	0	0	0	0	0	0	0	0	0	0	0	0	0	0	0	0	0	0	0	0	0	2	0	0	0	0	0	0	0	0	0	0	0	0	0	0	0	0	0	0	0	0
mk2096	0	0	0	2	0	2	0	2	0	0	0	0	0	0	0	0	0	0	0	0	0	0	2	0	2	0	0	0	2	0	0	0	0	0	2	2	0	0	0	0	0	0	0	0	0	2	0	0	0
mk2097	0	0	2	2	0	0	2	0	0	0	0	0	0	0	0	0	0	2	0	0	0	2	0	0	0	2	0	2	0	0	0	0	0	0	0	0	0	0	0	0	0	0	0	0	0	0	0	0	0
mk2098	0	0	0	2	0	2	0	2	2	0	0	0	0	0	0	2	0	0	0	0	2	2	0	2	2	0	0	0	2	2	0	0	0	0	2	0	0	0	0	0	0	0	0	2	0	2	0	0	0
mk2099	0	0	0	2	0	2	0	0	0	0	0	0	0	0	0	0	0	0	0	0	0	0	0	0	2	0	0	0	2	0	0	0	2	0	2	0	0	0	0	0	0	0	0	2	0	0	0	0	0
mk2100	0	0	0	0	0	2	0	0	0	0	0	0	0	0	0	0	0	0	0	0	0	0	0	0	2	0	0	0	2	0	0	0	0	0	2	0	0	0	0	0	0	0	0	0	0	0	0	0	0
mk2101	0	0	0	0	0	2	0	0	0	0	0	0	0	0	0	0	0	0	0	0	0	0	0	0	2	0	0	0	2	0	0	0	0	0	2	0	0	0	0	0	0	0	0	0	0	0	0	0	0
mk2102	0	0	0	0	0	2	0	0	0	0	0	0	0	0	0	0	0	0	0	0	0	0	0	0	2	0	0	0	2	0	0	0	0	0	2	0	0	0	0	0	0	0	0	0	0	0	0	0	0
mk2103	0	0	2	0	0	0	0	0	0	0	0	0	0	0	0	0	0	0	0	0	0	0	0	0	0	0	0	0	0	0	0	0	0	0	0	0	0	0	0	0	0	0	0	0	0	0	0	0	0
mk2104	0	0	0	2	0	0	2	2	0	0	0	0	0	0	0	0	0	0	0	0	0	0	0	0	2	0	0	0	0	0	0	0	0	0	2	0	0	0	2	0	0	0	0	2	0	0	2	0	0
mk2106	0	0	0	0	0	0	0	2	0	0	0	0	0	0	0	0	0	0	0	0	0	0	0	0	2	0	0	0	0	0	0	0	0	0	2	0	0	0	0	0	0	0	0	0	0	0	0	0	0
mk2107	0	0	0	0	0	0	0	0	0	0	0	0	0	0	0	0	0	0	0	0	2	0	0	0	0	0	0	0	0	0	0	0	0	0	0	0	0	0	0	0	0	0	0	0	0	0	0	0	0
mk2109	0	0	0	0	0	0	0	0	0	0	0	0	0	0	0	0	0	0	0	0	2	0	0	0	0	0	0	0	0	0	0	0	0	0	0	0	0	0	0	0	0	0	0	0	0	0	0	0	0
mk2111	2	2	0	0	2	0	0	0	0	2	2	0	0	0	0	2	2	0	0	2	0	0	0	0	0	0	2	0	0	2	2	2	2	2	0	0	0	0	0	2	0	0	0	0	0	0	0	2	2
mk2112	0	0	0	0	0	0	0	0	2	1	0	0	2	0	0	2	2	2	0	0	0	2	0	0	0	2	0	2	0	2	0	0	0	0	0	2	0	0	0	0	0	0	0	0	0	0	0	0	0
mk2114	0	0	0	0	0	0	0	2	0	0	0	0	0	0	0	0	0	0	0	0	2	0	0	0	2	0	0	0	2	0	0	0	0	0	2	0	2	0	0	0	0	0	0	2	0	0	0	0	0
mk2115	0	0	0	0	0	0	0	0	0	0	0	0	0	0	0	0	0	0	0	0	2	0	0	0	0	0	0	0	0	0	0	0	0	0	0	0	0	0	0	0	0	0	0	0	0	0	0	0	0
mk2116	0	0	0	0	0	0	0	2	0	0	0	0	0	0	0	0	0	0	0	0	2	0	0	0	2	0	0	0	2	0	0	0	0	0	2	0	2	0	0	0	0	0	0	2	0	0	0	0	0
mk2117	0	0	2	0	0	0	2	0	0	0	0	0	0	0	0	0	0	2	0	0	0	0	2	2	0	0	0	0	0	0	2	0	0	0	0	0	0	2	2	0	2	2	2	0	2	2	2	2	0
mk2118	2	2	0	2	2	2	0	0	2	2	2	2	2	2	2	2	2	0	2	2	2	2	0	0	0	2	2	2	0	2	0	2	2	2	0	2	2	0	0	2	0	0	0	2	0	0	0	0	2
mk2119	2	2	0	2	2	2	0	2	0	0	2	2	0	0	2	2	0	0	0	2	2	0	0	0	2	0	2	0	2	0	0	2	2	2	2	0	2	2	0	0	2	2	0	2	0	0	0	0	2
mk2120	2	2	0	0	2	2	0	2	0	0	2	2	0	0	2	0	0	0	0	2	2	0	0	0	2	0	2	0	2	0	0	2	0	2	2	0	2	0	0	0	0	0	0	2	0	0	0	0	2
mk2121	0	0	0	0	0	0	0	0	2	0	0	0	2	2	0	0	2	0	0	0	0	2	0	0	0	2	0	2	0	2	0	0	2	0	0	2	0	0	0	2	0	0	0	0	0	0	0	0	0
mk2122	0	0	0	2	0	0	0	0	2	0	0	0	0	0	0	0	0	0	0	0	2	0	0	0	0	0	0	0	0	0	2	0	0	0	0	2	2	2	2	0	2	2	2	2	2	0	0	2	0
mk2123	0	0	0	2	0	0	0	0	2	0	0	0	0	0	0	0	0	0	0	0	2	0	0	0	0	0	0	0	0	0	2	0	0	0	0	2	2	2	2	0	2	2	2	2	2	0	0	2	0
mk2124	0	0	0	2	0	0	0	0	2	0	0	0	0	0	0	0	0	0	0	0	2	0	0	0	0	0	0	0	0	0	2	0	0	0	0	2	2	2	2	0	2	2	2	2	2	0	0	2	0
mk2125	0	0	0	0	0	0	0	0	2	0	0	0	0	0	0	0	0	0	0	0	2	0	0	0	0	0	0	0	0	0	2	0	0	0	0	2	0	2	2	0	2	2	2	2	2	0	0	2	0
mk2126	2	2	0	2	2	2	0	0	0	1	2	2	0	0	2	2	0	0	2	2	2	0	0	0	0	0	2	0	0	0	0	2	0	2	0	0	2	0	2	2	0	0	0	2	0	0	2	0	2
mk2127	2	2	0	0	2	2	0	2	0	1	2	0	0	0	2	2	0	0	2	2	0	0	0	0	0	0	2	0	0	0	0	2	0	2	2	0	0	0	0	2	0	0	0	0	0	0	0	0	2
mk2128	2	2	0	2	2	2	0	0	0	0	2	2	0	0	2	2	0	0	2	2	2	0	0	0	0	0	2	0	0	0	0	2	0	2	0	0	2	0	2	2	0	0	0	2	0	0	2	0	2
mk2129	2	2	0	2	2	2	0	2	0	2	2	0	0	0	2	2	0	0	2	2	2	0	0	0	0	0	2	0	0	0	0	2	0	2	2	0	0	0	2	2	0	0	0	2	0	0	2	0	2
mk2130	2	2	0	0	2	2	0	2	0	1	2	0	0	0	2	2	0	0	2	2	0	0	0	0	0	0	2	0	0	0	0	2	0	2	2	0	0	0	0	2	0	0	0	0	0	0	0	0	2
mk2131	2	2	0	2	2	2	0	2	0	0	2	2	0	0	2	2	0	0	2	2	2	0	0	0	0	0	2	0	0	0	0	2	0	2	2	0	0	0	2	2	0	0	0	2	0	0	2	0	2
mk2135	2	2	0	2	2	2	0	2	0	0	2	2	0	0	2	2	0	0	2	2	2	0	0	0	0	0	2	0	0	0	0	2	0	2	0	0	2	0	2	2	0	0	0	2	0	0	2	0	2
mk2136	2	2	0	2	2	2	0	2	0	1	2	2	0	0	2	2	0	0	2	2	2	0	0	0	0	0	2	0	0	0	0	2	0	2	2	0	0	0	2	2	0	0	0	2	0	0	2	0	2
mk2137	0	0	0	2	0	0	0	0	0	0	0	0	2	2	0	0	2	0	0	0	2	2	0	0	0	2	0	2	0	2	0	0	2	0	0	0	2	0	2	0	0	0	0	2	0	0	2	0	0
mk2140	2	2	0	2	2	2	0	2	0	2	2	2	0	0	2	2	0	0	2	2	2	0	0	0	0	0	2	0	0	0	0	2	0	2	2	0	0	0	2	2	0	0	0	2	0	0	2	0	2
mk2142	2	2	0	2	2	2	0	2	0	1	2	2	0	0	2	2	0	0	2	2	2	0	0	0	0	0	2	0	0	0	0	2	0	2	2	0	0	0	2	2	0	0	0	2	0	0	2	0	2
mk2143	2	2	0	2	2	2	0	2	0	2	2	2	2	2	2	2	2	0	2	2	2	2	0	0	0	2	2	2	0	2	0	2	2	2	2	0	0	0	2	2	0	0	0	2	0	0	2	0	2
mk2144	2	2	0	2	2	2	0	0	0	0	2	2	0	0	2	2	0	0	2	2	2	0	0	0	0	0	2	0	0	0	0	2	0	2	0	0	2	0	2	2	0	0	0	2	0	0	2	0	2
mk2146	2	2	0	2	2	2	0	0	0	1	2	2	0	0	2	2	0	0	2	2	2	0	0	0	0	0	2	0	0	0	0	2	0	2	0	0	2	0	2	2	0	0	0	2	0	0	2	0	2
mk2147	2	2	0	2	2	2	0	2	0	2	2	2	2	2	2	2	2	0	2	2	2	2	0	0	0	2	2	2	0	2	0	2	2	2	2	0	0	0	2	2	0	0	0	2	0	0	2	0	2
mk2149	0	0	0	2	0	0	0	0	2	1	0	2	2	2	0	0	2	0	0	0	2	2	0	0	0	2	0	2	0	2	2	0	2	0	0	2	0	2	0	0	2	2	2	2	2	0	0	2	0
mk2150	0	0	0	2	0	0	0	0	2	1	0	2	2	2	0	0	2	0	0	0	2	2	0	0	0	2	0	2	0	2	2	0	2	0	0	2	0	2	0	0	2	2	2	2	2	0	0	2	0
mk2151	0	0	0	2	0	0	0	0	2	1	0	2	2	2	0	0	2	0	0	0	2	2	0	0	0	2	0	2	0	2	2	0	2	0	0	2	0	2	2	0	2	2	2	2	2	0	2	2	0
mk2153	0	0	0	2	0	0	0	0	2	2	0	2	2	2	0	0	2	0	0	0	2	2	0	0	0	2	0	2	0	2	2	0	2	0	0	2	0	2	2	0	2	2	2	2	2	0	2	2	0
mk2155	0	0	0	2	0	0	0	0	2	0	0	2	0	0	0	0	0	0	0	0	2	0	0	0	0	0	0	0	0	2	0	0	2	0	0	2	0	0	0	0	0	0	0	2	0	0	0	2	0
mk2156	0	0	0	2	0	0	0	0	2	1	0	2	2	2	0	0	2	0	0	0	2	2	0	0	0	2	0	2	0	2	2	0	2	0	0	2	2	2	2	0	2	2	2	2	2	0	2	2	0
mk2158	0	0	0	2	0	0	0	0	2	2	0	2	2	2	1	0	2	0	0	0	0	2	0	0	0	2	0	2	0	2	2	0	2	0	0	2	2	2	2	0	2	2	2	2	2	0	2	2	0
mk2159	0	0	0	2	0	0	0	0	2	2	0	2	2	2	0	0	2	0	0	0	0	2	0	0	0	2	0	2	0	2	2	0	2	0	0	2	2	2	2	0	2	2	2	2	2	0	2	2	0
mk2162	0	0	0	0	0	0	0	0	2	0	0	2	0	0	0	0	0	0	0	0	2	0	0	0	0	0	0	0	0	0	0	0	2	0	0	2	0	0	2	0	0	0	0	0	0	0	2	2	0
mk2163	0	0	0	2	0	0	0	0	2	2	0	2	2	2	0	0	2	0	0	0	0	2	0	0	0	2	0	2	0	2	2	0	0	0	0	2	2	2	0	0	2	2	2	2	2	0	0	2	0
mk2165	0	0	0	2	0	0	0	0	0	0	0	0	0	0	0	0	0	0	0	0	0	0	0	0	0	0	0	0	0	2	0	0	0	0	0	0	2	0	0	0	0	0	0	2	0	0	0	0	0
mk2166	0	0	0	2	0	0	0	0	2	0	0	2	0	0	0	0	0	0	0	0	2	0	0	0	0	0	0	0	0	2	0	0	2	0	0	2	2	0	2	2	0	0	0	2	0	0	2	2	0
mk2167	0	0	0	0	0	0	0	0	0	2	0	0	2	2	0	0	2	0	0	0	2	2	0	0	0	2	0	2	0	2	2	0	0	0	0	0	0	2	0	0	2	2	2	0	2	0	0	0	0
mk2168	0	0	0	0	0	0	0	0	2	0	0	2	0	0	0	0	0	0	0	0	0	0	0	0	0	0	0	0	0	0	0	0	2	0	0	2	0	0	2	2	0	0	0	0	0	0	2	2	0
mk2169	0	0	0	2	0	0	0	0	2	2	0	2	2	2	0	0	2	0	0	0	2	2	0	0	0	2	0	2	0	2	0	0	2	0	0	2	2	2	2	2	2	2	2	2	2	0	2	2	0
mk2170	0	0	2	0	0	0	2	2	0	0	0	0	0	0	0	0	0	2	2	0	0	0	2	2	2	0	0	0	0	0	0	0	0	0	2	0	0	0	0	0	0	0	0	0	0	2	0	0	0
mk2171	0	0	0	0	0	0	0	0	0	2	0	0	2	0	0	0	0	0	0	0	0	2	0	0	0	2	0	2	0	0	2	0	0	0	0	0	0	2	0	0	2	2	2	0	2	0	0	2	0
mk2172	0	0	0	0	0	0	0	0	0	2	0	0	2	0	0	0	0	0	0	0	0	2	0	0	0	2	0	2	0	2	2	0	0	0	0	0	0	2	0	0	2	2	2	2	2	0	0	2	0
mk2174	0	0	0	2	0	0	0	0	0	2	0	0	2	0	0	0	0	0	0	0	0	2	0	0	0	2	0	2	0	2	2	0	0	0	0	0	0	2	0	0	2	2	2	2	2	0	0	2	0
mk2175	0	0	0	2	0	0	0	0	0	2	0	0	2	0	0	0	0	0	0	0	0	2	0	0	0	2	0	2	0	2	2	0	0	0	0	0	0	2	0	0	2	2	2	2	2	0	0	2	0
mk2176	0	0	0	2	0	0	0	0	0	2	0	0	2	0	0	0	0	0	0	0	0	2	0	0	0	2	0	2	0	0	2	0	0	0	0	0	0	2	0	0	2	2	2	0	2	0	0	2	0
mk2178	0	0	0	0	0	0	0	2	0	0	0	0	0	0	0	0	0	0	0	0	0	0	0	0	2	0	0	0	0	0	0	0	0	0	2	0	0	0	0	0	0	0	0	0	0	0	0	0	0
mk2180	0	0	0	0	0	0	2	0	2	1	0	0	2	0	0	0	0	2	0	0	0	2	0	0	0	0	0	2	0	0	0	0	0	0	0	2	2	0	0	0	0	0	0	2	0	0	0	0	0
mk2181	0	2	1	0	2	0	0	0	2	0	2	2	0	0	2	2	2	0	0	2	0	0	2	0	0	0	2	0	0	0	0	2	2	2	0	2	0	0	0	0	0	0	0	0	0	2	0	0	2
mk2182	0	0	1	0	0	0	2	2	0	0	0	0	0	2	0	0	0	2	0	0	0	0	2	2	2	0	0	0	0	0	2	0	2	0	2	0	2	2	0	0	2	2	2	2	2	2	0	2	0
mk2183	0	0	1	0	0	0	2	2	0	0	0	0	0	2	0	0	0	2	0	0	0	0	2	2	2	0	0	0	0	0	2	0	2	0	2	0	2	2	0	0	2	2	2	2	2	2	0	2	0
mk2184	2	0	0	2	0	2	2	2	0	0	0	0	2	2	0	0	0	2	2	0	2	0	0	0	0	0	0	2	2	2	2	0	2	0	2	0	2	2	0	2	2	2	2	2	2	0	0	0	0
mk2185	2	2	0	0	2	2	0	0	2	2	2	2	2	0	0	0	2	0	2	2	0	2	0	2	0	0	2	2	2	2	0	2	0	0	0	2	0	0	2	2	0	0	0	0	0	0	2	0	2
mk2186	0	0	2	0	0	0	2	2	0	0	0	0	0	2	0	0	0	2	0	0	0	0	2	0	2	0	0	0	0	0	2	0	2	0	2	0	0	2	0	0	2	2	2	2	2	2	0	2	0
mk2187	0	0	2	0	0	0	2	2	0	0	0	0	0	2	0	0	0	2	0	0	0	0	0	0	2	0	0	0	0	0	2	0	2	0	2	0	2	2	0	0	2	2	2	2	2	2	0	2	0
mk2188	0	0	2	0	0	0	2	2	0	0	0	0	0	2	0	0	0	2	0	0	0	0	0	0	2	0	0	0	0	0	2	0	2	0	2	0	0	2	0	0	2	2	2	2	2	2	0	2	0
mk2189	2	2	2	2	2	0	0	2	2	2	2	2	0	2	2	0	2	0	0	0	0	2	0	0	0	2	2	2	0	0	0	2	0	0	2	2	0	2	0	0	2	2	2	0	2	0	0	0	2
mk2190	2	0	0	0	0	2	2	2	0	0	0	0	2	2	0	0	0	2	2	0	0	0	2	0	0	0	0	2	2	0	2	0	2	0	2	0	2	2	0	2	2	2	2	2	2	0	0	0	0
mk2191	2	2	1	0	2	0	0	2	2	1	2	2	0	2	2	0	2	0	0	0	0	2	0	2	0	2	2	2	0	0	0	2	0	0	2	2	0	2	2	0	2	2	2	2	2	0	2	0	2
mk2192	0	0	0	2	0	2	0	0	0	0	0	0	2	0	0	0	0	0	2	2	2	0	0	0	0	0	0	0	2	2	2	0	2	2	0	0	2	0	0	2	0	0	0	0	0	0	0	0	0
mk2193	0	0	0	0	0	0	0	0	0	0	0	0	0	0	0	0	0	0	0	0	0	0	0	0	0	0	0	0	0	0	0	0	0	0	0	2	0	0	0	0	0	0	0	0	0	0	0	0	0
mk2194	0	0	2	0	0	0	2	0	2	1	0	0	0	2	0	0	0	2	0	2	2	0	0	2	2	2	0	0	0	2	0	0	0	0	2	2	0	0	2	0	0	0	0	2	0	2	2	0	0
mk2195	0	0	2	0	0	0	0	0	0	0	0	0	0	0	0	2	0	0	0	0	0	0	0	0	2	0	0	0	0	0	0	0	0	0	2	0	0	0	0	0	0	0	0	0	0	0	0	0	0
mk2197	0	0	2	0	0	0	0	0	0	0	0	0	0	0	0	2	0	0	0	0	0	0	0	0	2	0	0	0	0	0	0	0	0	0	2	0	0	0	0	0	0	0	0	0	0	0	0	0	0
mk2198	0	0	2	0	0	1	2	2	0	0	2	0	0	2	0	0	0	2	0	0	0	0	0	0	0	0	2	0	2	0	2	0	2	2	0	0	0	2	0	2	2	2	2	0	2	2	0	2	2
mk2199	2	2	0	0	2	0	0	0	0	0	0	0	0	0	0	0	0	0	2	0	0	0	0	0	0	0	0	0	0	0	0	2	0	0	0	0	0	0	0	0	0	0	0	0	0	0	0	0	0
mk2200	0	0	0	0	0	0	0	0	0	2	0	0	0	0	0	0	0	0	0	0	0	0	0	0	0	0	0	0	0	0	0	0	0	0	0	0	0	0	0	0	0	0	0	0	0	0	0	0	0
mk2201	0	0	0	0	0	2	0	0	2	0	0	0	0	0	0	0	0	0	2	2	0	0	0	0	0	0	2	0	2	2	0	2	2	0	0	2	0	0	0	2	0	0	0	0	0	0	0	0	2
mk2202	0	0	0	2	0	0	2	2	0	0	0	0	0	2	0	0	0	2	0	0	0	0	0	0	0	0	0	0	0	0	0	0	0	0	0	0	0	2	0	0	2	2	2	0	2	0	0	0	0
mk2203	0	0	0	2	0	0	2	0	0	0	0	0	0	0	0	0	0	0	0	0	0	0	0	0	0	0	0	0	0	0	0	0	0	0	0	0	0	0	0	0	0	0	0	0	0	0	0	0	0
mk2204	0	0	0	2	0	0	2	0	0	0	0	0	0	0	0	0	0	0	0	0	0	0	0	0	0	0	0	0	0	0	0	0	0	0	0	0	0	0	0	0	0	0	0	0	0	0	0	0	0
mk2205	0	0	0	0	2	0	0	2	0	0	0	0	0	2	0	0	0	2	0	0	0	0	0	0	0	0	0	0	0	0	0	0	0	0	0	0	0	2	0	0	2	2	2	0	2	0	0	2	0
mk2206	0	0	0	0	2	0	0	2	0	0	0	0	0	2	0	0	0	2	0	0	0	0	0	0	0	0	0	0	0	0	0	0	0	0	0	0	0	2	0	0	2	2	2	0	2	0	0	0	0
mk2207	0	0	2	0	0	0	0	0	0	0	0	1	0	0	2	0	0	0	0	0	2	0	0	0	2	0	0	0	0	0	2	0	0	2	0	0	0	0	0	0	0	0	0	2	0	2	0	0	0
mk2208	0	0	0	0	2	0	0	2	0	0	0	0	0	2	0	0	0	0	0	0	0	0	0	0	0	0	0	0	0	0	0	0	0	0	0	0	0	2	0	0	2	2	2	0	2	0	0	0	0
mk2209	0	0	0	0	0	0	0	0	0	0	0	0	0	0	0	2	0	0	0	0	0	0	0	0	0	0	0	2	0	0	0	0	0	0	2	0	2	0	0	0	0	0	0	0	0	0	0	0	0
mk2210	0	0	0	0	2	0	0	2	0	0	0	0	0	2	0	0	0	2	0	0	0	0	0	0	0	0	0	0	0	0	0	0	0	0	0	0	0	2	0	0	2	2	2	0	2	0	0	0	0
mk2211	2	2	0	0	2	2	0	2	0	0	0	0	0	2	0	0	0	2	2	0	0	0	0	0	0	0	2	0	2	2	0	2	2	0	0	0	0	2	0	2	2	2	2	0	2	0	0	0	0
mk2212	2	2	0	0	2	2	0	2	0	0	0	0	0	2	2	0	0	2	2	0	0	0	0	0	0	0	2	0	2	2	2	2	2	2	0	0	0	2	0	2	2	2	2	0	2	0	0	0	0
mk2213	2	2	2	2	0	2	0	2	0	2	2	2	2	0	2	2	0	0	2	0	2	0	0	0	0	0	2	2	2	0	2	2	2	2	0	0	2	0	0	2	0	0	0	2	0	2	0	0	2
mk2214	0	0	0	0	2	0	2	0	0	0	0	0	0	2	0	2	2	2	0	0	0	0	0	0	0	0	0	2	0	2	0	0	0	0	0	0	0	2	0	0	2	2	2	0	2	0	0	2	0
mk2215	0	0	0	0	0	0	0	0	0	0	0	0	0	0	0	0	0	0	0	0	0	0	0	0	0	0	0	0	0	0	0	0	0	0	0	0	0	0	0	0	0	0	0	0	0	0	0	0	0
mk2216	0	0	0	0	0	2	0	0	0	0	0	0	0	2	0	0	0	0	0	0	0	0	0	0	0	0	0	0	2	0	0	0	0	0	0	0	0	0	0	0	0	0	2	0	2	0	0	0	0
mk2217	0	0	0	0	0	2	0	0	0	0	0	0	0	2	0	0	0	0	0	0	0	0	0	0	0	0	0	0	2	0	0	0	0	0	0	0	0	2	0	0	2	2	2	2	2	0	0	0	0
mk2218	0	0	0	0	0	2	0	0	0	0	0	0	0	2	0	0	0	0	0	0	2	0	0	0	2	0	0	0	2	0	0	0	0	0	2	0	0	2	0	0	2	2	2	2	2	0	0	0	0
mk2219	0	0	0	0	0	2	0	0	0	0	0	0	0	2	0	0	0	0	0	0	0	0	0	0	0	0	0	0	2	0	0	0	0	0	0	0	0	2	0	0	2	2	2	2	2	0	0	0	0
mk2220	0	0	0	0	0	2	0	0	0	0	0	0	0	2	0	0	0	0	0	0	0	0	0	0	0	0	0	0	2	0	0	0	0	0	0	0	0	2	0	0	2	2	2	2	2	0	0	0	0
mk2221	0	0	0	0	0	2	0	0	0	2	2	2	0	1	2	0	2	0	2	0	0	0	0	0	2	0	0	0	2	0	2	0	2	2	2	0	2	0	0	1	0	0	0	0	0	0	0	0	0
mk2222	0	0	0	2	0	2	0	0	2	2	2	2	0	1	2	0	2	0	2	0	0	0	2	0	0	0	0	0	0	0	2	0	2	2	0	2	2	2	0	1	0	2	0	2	0	0	0	2	0
mk2223	2	2	0	0	2	0	2	2	0	0	0	0	2	0	0	2	0	0	0	2	2	0	0	2	0	2	2	0	2	2	0	2	0	0	0	0	0	0	2	1	2	0	2	0	2	0	2	0	2
mk2224	0	0	0	2	0	2	0	0	2	2	2	2	0	0	2	0	2	0	2	0	2	0	2	0	0	0	0	0	0	0	2	0	2	2	0	2	2	2	0	0	0	2	0	2	0	0	0	2	0
mk2225	0	0	0	0	0	2	0	0	2	2	2	2	0	0	2	0	2	0	2	0	0	0	2	0	2	0	0	0	0	0	2	0	2	2	2	2	2	2	0	2	0	2	0	2	0	2	0	2	0
mk2226	0	0	0	2	0	2	0	0	2	2	2	2	0	0	2	0	2	0	2	0	0	0	2	0	2	0	0	0	0	0	2	0	2	2	2	2	2	2	0	0	0	2	0	2	0	2	0	2	0
mk2227	0	0	0	2	0	2	0	0	0	2	2	2	0	0	2	0	2	0	2	0	0	0	2	0	0	0	0	0	0	0	2	0	2	2	0	2	2	0	0	1	0	0	0	0	0	0	0	0	0
mk2228	2	2	0	2	2	0	2	2	0	0	0	0	2	0	0	2	0	2	0	2	2	0	0	2	0	2	2	0	2	2	0	2	0	2	0	0	0	0	2	1	2	0	2	0	2	0	2	0	2
mk2229	2	2	0	2	2	0	2	2	0	0	0	0	2	0	0	2	0	2	0	2	2	0	0	2	0	2	2	0	2	2	0	2	0	0	0	0	0	0	2	1	2	0	2	0	2	0	2	0	2
mk2230	0	0	0	2	0	2	0	0	0	2	2	2	0	0	2	0	2	0	2	0	2	0	0	0	0	0	0	0	0	0	2	0	2	2	0	2	2	0	0	1	0	0	0	2	0	0	0	0	0
mk2232	0	0	2	2	0	2	0	0	2	2	2	2	0	0	2	0	0	0	2	0	0	2	2	0	2	0	0	2	0	0	2	0	2	2	2	2	2	0	2	0	0	0	0	2	0	2	2	0	0
mk2233	0	0	2	2	0	2	0	0	2	2	2	2	0	0	2	0	0	0	2	0	0	2	2	0	2	0	0	2	0	0	2	0	2	2	2	2	2	0	2	1	0	0	0	2	0	2	2	0	0
mk2234	0	0	2	2	0	2	0	0	2	2	2	2	0	0	2	0	0	0	2	0	0	2	2	0	2	0	0	2	0	0	2	0	2	2	2	2	2	0	2	0	0	0	0	2	0	2	2	0	0
mk2235	0	0	2	2	0	2	0	0	2	0	0	1	0	0	2	0	0	0	2	1	2	2	0	0	0	0	0	2	2	2	2	0	2	2	0	2	2	0	2	1	0	0	0	2	0	2	2	0	0
mk2237	0	0	2	2	0	2	0	0	2	0	0	1	0	0	2	0	0	0	2	1	2	2	0	0	0	0	0	2	2	2	2	0	2	2	0	2	2	0	2	1	0	0	0	2	0	2	0	0	0
mk2238	0	0	0	2	0	2	0	0	2	0	0	0	2	0	2	0	0	0	2	1	2	0	2	0	0	0	0	0	2	0	2	0	2	0	0	2	2	0	2	1	0	0	0	2	0	0	2	0	0
mk2239	2	2	0	0	2	0	2	2	0	0	2	0	0	2	0	0	2	2	0	2	0	0	0	2	0	2	2	0	0	0	0	2	0	2	0	0	0	2	0	2	2	2	2	0	0	0	0	2	2
mk2240	2	2	0	0	2	0	2	2	0	0	2	2	0	2	0	0	2	2	0	2	0	0	0	2	0	2	2	0	0	0	0	2	0	2	0	0	0	2	0	2	2	2	2	0	0	0	0	2	2
mk2241	2	2	0	0	2	0	2	2	0	0	2	1	0	2	0	0	2	2	0	1	0	0	0	2	0	2	2	0	0	0	0	2	0	2	0	0	0	2	0	1	2	2	2	0	0	0	0	2	2
mk2242	0	0	0	0	2	0	2	2	2	0	2	0	0	2	0	0	2	2	0	1	0	0	0	2	0	2	2	0	0	0	0	0	0	2	0	0	0	2	0	1	2	2	2	0	0	0	0	2	2
mk2243	2	2	0	2	0	2	0	0	2	0	0	0	0	1	2	2	0	0	2	1	0	0	2	0	2	0	0	0	2	0	2	2	2	0	2	2	2	0	2	1	0	0	0	2	2	2	2	0	0
mk2244	2	2	0	2	0	2	0	0	2	0	0	0	0	0	2	2	0	0	2	2	0	0	2	0	2	0	0	0	2	0	2	2	2	0	2	2	2	0	2	0	0	0	0	2	2	2	2	0	0
mk2245	2	2	0	2	0	2	2	0	2	0	0	0	0	2	0	2	0	0	0	1	0	0	0	0	0	2	0	0	2	2	0	2	2	0	0	1	2	2	2	2	2	2	2	0	2	0	2	2	0
mk2246	2	2	0	2	0	2	2	0	2	0	0	0	0	2	0	2	0	0	0	1	0	0	0	0	0	2	0	0	2	2	0	2	2	0	0	1	2	2	2	2	2	2	2	0	2	0	2	2	0
mk2247	2	2	0	2	0	2	2	0	2	0	0	0	0	2	0	2	0	0	0	1	0	0	0	0	0	2	0	0	2	2	0	2	2	0	0	1	2	2	2	2	2	2	2	0	2	0	2	2	0
mk2248	2	2	0	2	0	2	2	0	2	0	0	0	0	2	0	2	0	0	0	0	0	0	0	0	0	2	0	0	2	2	0	2	2	0	0	0	2	2	2	2	2	2	2	0	2	0	2	2	0
mk2249	2	2	0	2	0	2	2	0	2	0	0	0	0	2	0	2	0	0	0	1	0	0	0	0	0	2	0	0	2	2	0	2	2	0	0	1	2	2	2	2	2	2	2	0	2	0	2	2	0
mk2250	2	2	0	2	0	2	2	0	2	0	0	0	0	2	0	2	0	0	0	1	0	0	0	0	0	2	0	0	2	2	0	2	2	0	0	1	2	2	2	2	2	2	2	0	2	0	2	2	0
mk2251	2	2	0	2	0	2	2	0	2	0	0	0	0	2	0	2	0	0	0	1	0	0	0	0	0	2	0	0	2	2	0	2	2	0	0	1	2	2	2	2	2	2	2	0	2	0	2	2	0
mk2252	2	2	0	2	0	2	2	0	2	0	0	0	0	2	0	2	0	0	0	0	0	0	0	0	0	2	0	0	2	2	0	2	2	0	0	2	2	2	2	2	2	2	2	0	2	0	2	2	0
mk2253	2	2	0	2	0	2	2	0	2	0	0	0	0	2	0	2	0	0	0	1	0	0	0	0	0	2	0	0	2	2	0	2	2	0	0	1	2	2	2	2	2	2	2	0	2	0	2	2	0
mk2254	2	2	0	2	0	2	2	0	2	0	0	0	0	2	0	2	0	0	0	2	0	0	0	0	0	2	0	0	2	2	0	2	2	0	0	2	2	2	2	2	2	2	2	0	2	0	2	2	0
mk2255	2	2	0	0	2	2	0	0	2	2	0	1	0	1	2	2	0	0	0	2	2	0	0	0	0	0	2	0	2	2	0	2	2	2	0	0	2	0	0	2	0	0	2	0	2	0	0	0	2
mk2256	0	0	2	2	0	0	2	2	2	0	0	0	2	1	0	0	0	0	2	2	0	0	0	2	0	2	0	0	0	0	2	0	0	0	0	0	2	0	0	0	0	0	2	0	0	0	2	0	0
mk2257	0	0	0	0	0	0	0	0	2	0	0	0	2	0	0	0	0	2	0	2	0	2	0	2	2	0	0	2	0	0	0	0	0	0	2	0	0	0	2	0	0	0	0	2	0	2	0	2	0
mk2258	0	0	0	0	0	0	0	0	2	0	0	0	2	1	0	0	0	2	0	2	0	2	0	2	2	0	0	2	0	0	0	0	0	0	2	0	0	0	2	0	0	0	0	2	0	2	0	2	0
mk2259	0	0	0	0	0	0	0	2	0	0	0	0	0	0	0	0	0	0	0	0	0	0	0	0	0	0	0	0	0	0	0	0	0	0	0	0	0	0	0	0	0	0	0	0	0	0	0	0	0
mk2264	2	2	0	0	2	2	0	0	0	2	2	2	0	1	2	2	2	0	0	0	2	0	2	0	0	0	2	0	2	2	0	2	2	2	0	2	0	2	0	2	2	2	0	0	2	0	0	0	2
mk2265	2	2	0	0	2	2	0	0	0	2	2	2	0	2	2	2	2	0	0	0	2	0	2	0	0	0	2	0	2	2	0	2	2	2	0	2	0	2	0	2	2	2	0	0	2	0	0	0	2
mk2266	2	2	0	0	2	2	0	0	0	2	2	2	0	2	2	2	2	0	0	2	2	0	2	0	0	0	2	0	2	2	0	2	2	2	0	2	0	2	0	2	2	2	0	0	2	0	0	0	2
mk2267	0	0	2	2	0	0	2	0	2	0	0	0	2	0	0	0	0	0	2	2	0	0	0	0	0	2	0	0	0	0	0	0	0	0	0	0	2	0	0	0	0	0	2	0	0	0	2	0	0
mk2268	2	2	2	0	2	2	0	0	2	2	2	2	0	0	2	2	2	0	0	2	1	0	0	0	0	0	2	0	2	2	2	2	2	2	0	2	0	2	0	2	2	2	2	0	2	0	0	0	2
mk2269	2	0	2	0	0	0	2	0	0	0	0	0	0	0	2	0	0	2	0	0	0	2	2	2	0	2	0	2	0	0	2	0	0	0	0	0	2	0	2	0	0	0	0	0	0	0	2	2	0
mk2270	0	0	0	2	0	0	0	2	0	2	2	0	0	0	0	0	0	0	2	0	0	0	0	0	2	2	0	0	0	0	0	0	0	0	2	0	0	0	0	0	0	0	0	2	0	2	0	0	0
mk2271	0	0	0	2	0	0	0	2	0	2	2	0	0	0	0	0	0	0	2	0	0	0	0	0	2	2	0	0	0	0	0	0	0	0	2	0	0	0	0	0	0	0	0	2	0	2	0	0	0
mk2272	0	2	0	0	2	2	0	0	2	0	0	2	0	0	0	2	2	0	0	2	0	2	0	2	0	0	2	0	2	2	0	2	2	2	0	2	0	2	0	2	2	2	2	0	2	0	0	0	2
mk2273	2	0	2	2	0	0	2	2	0	0	0	0	0	0	2	0	0	2	2	0	2	0	2	0	2	2	0	2	0	0	2	0	0	0	2	0	2	0	2	0	0	0	0	2	0	2	2	2	0
mk2274	2	0	2	2	0	0	2	2	0	2	2	0	0	0	2	0	0	2	2	0	0	0	2	0	2	2	0	2	0	0	2	0	0	0	2	0	2	0	2	0	0	0	0	2	0	2	2	2	0
mk2275	2	2	0	0	2	2	0	0	2	0	0	2	0	0	0	2	2	0	0	2	0	2	0	2	0	0	2	0	2	2	0	2	2	2	0	2	0	2	0	2	2	2	2	0	2	0	0	0	2
mk2276	2	2	0	0	2	2	0	0	2	0	0	2	0	0	0	2	2	0	0	2	0	2	0	2	0	0	2	0	2	2	0	2	2	2	0	2	0	2	0	2	2	2	2	0	2	0	0	0	2
mk2277	2	2	0	0	2	2	0	0	2	0	0	2	0	0	0	2	2	0	0	2	0	2	0	2	0	0	2	0	2	2	0	2	2	2	0	2	0	2	0	2	2	2	2	0	2	0	0	0	2
mk2279	0	0	2	2	0	0	2	2	0	2	2	0	0	0	2	0	0	2	2	0	2	0	2	0	2	2	0	2	0	0	2	0	0	0	2	0	2	0	2	0	0	0	0	2	0	2	2	0	0
mk2280	2	2	0	0	2	2	0	0	2	0	0	2	0	0	0	2	2	0	0	2	0	2	0	2	0	0	2	0	2	2	0	2	2	2	0	2	0	2	0	2	2	2	2	0	2	0	0	2	2
mk2281	2	2	0	0	2	2	0	0	2	0	0	2	0	0	0	2	2	0	0	2	0	2	0	2	0	0	2	0	2	2	0	2	2	2	0	2	0	2	0	2	2	2	2	0	2	0	0	2	2
mk2284	0	0	0	0	0	0	0	0	0	0	0	0	0	0	0	0	2	0	0	0	0	2	0	2	0	0	0	0	0	0	0	0	0	0	0	2	0	2	0	0	2	2	2	0	2	0	0	2	0
mk2285	0	0	0	0	0	0	0	0	0	0	0	0	0	0	0	2	2	0	0	0	0	2	0	2	0	0	0	0	0	0	0	0	0	0	0	2	0	2	0	0	2	2	2	0	2	0	0	0	0
mk2286	0	0	0	0	0	0	0	0	0	0	0	0	0	0	0	2	2	0	0	0	0	2	0	2	0	0	0	0	0	0	0	0	0	0	0	2	0	2	0	0	2	2	2	0	2	0	0	0	0
mk2287	0	0	0	0	0	0	0	0	0	0	0	0	0	0	0	2	2	0	0	0	0	2	0	2	0	0	0	0	0	0	0	0	0	0	0	2	0	2	0	0	2	2	2	0	2	0	0	0	0
mk2288	0	0	0	0	0	0	0	0	0	0	0	0	0	0	0	2	2	0	0	0	0	2	0	2	0	0	0	0	0	0	0	0	0	0	0	2	0	2	0	0	2	2	2	0	2	0	0	2	0
mk2289	0	0	0	0	0	0	0	0	0	0	0	0	0	0	0	2	2	0	0	0	0	2	0	2	0	0	0	0	0	0	0	0	0	0	0	2	0	2	0	0	2	2	2	0	2	0	0	0	0
mk2290	0	0	2	0	0	0	2	0	0	0	0	0	2	2	0	2	2	2	0	0	2	2	2	2	0	0	0	2	0	0	0	0	0	0	0	2	2	2	0	0	2	2	2	0	2	0	2	2	0
mk2291	0	0	2	0	0	0	2	0	0	0	0	0	2	2	0	0	0	2	0	0	2	0	2	0	0	0	0	2	0	0	0	0	0	0	0	0	2	0	0	0	0	0	0	0	0	0	2	2	0
mk2292	0	0	2	0	0	0	2	0	0	0	0	0	2	2	0	0	0	2	0	0	2	0	2	0	0	0	0	2	0	0	0	0	0	0	0	0	2	0	0	0	0	0	0	0	0	0	2	2	0
mk2293	0	0	2	0	0	0	2	0	0	0	0	0	2	2	0	0	0	2	0	0	2	0	2	0	0	0	0	2	0	0	0	0	0	0	0	0	2	0	0	0	0	0	0	0	0	0	2	0	0
mk2294	0	0	2	0	0	0	2	0	0	0	0	0	2	2	0	2	2	2	0	0	2	2	2	2	0	0	0	2	0	0	0	0	0	0	0	2	2	2	0	0	2	2	2	0	2	0	2	2	0
mk2295	0	0	2	0	0	0	2	0	0	0	0	0	2	2	0	0	0	2	0	0	2	0	2	0	0	0	0	2	0	0	0	0	0	0	0	0	2	0	0	0	0	0	0	0	0	0	2	0	0
mk2296	2	2	0	2	2	2	0	2	2	2	2	2	0	0	2	0	0	0	2	2	0	0	0	0	2	2	2	0	2	2	2	2	2	2	0	0	0	0	2	2	0	0	0	2	0	2	0	0	2
mk2297	0	0	2	0	0	0	2	0	0	0	0	0	2	2	0	2	2	2	0	0	2	2	2	2	0	0	0	2	0	0	0	0	0	0	2	2	2	2	0	0	2	2	2	0	2	0	2	2	0
mk2298	2	2	0	2	0	2	0	2	0	2	2	2	0	0	2	0	0	0	2	2	0	0	0	0	1	0	2	0	2	0	2	2	2	2	0	0	2	0	0	0	0	0	0	0	0	0	0	0	2
mk2299	0	0	2	0	0	0	2	0	0	0	0	0	2	2	0	2	2	2	0	0	2	2	2	2	0	0	0	2	0	0	0	0	0	0	2	2	2	2	0	0	2	2	2	0	2	0	2	2	0
mk2300	2	2	0	0	2	2	0	2	2	2	2	2	2	2	2	0	0	0	2	2	0	0	0	0	0	2	2	0	2	2	2	2	2	2	0	0	0	0	0	2	0	0	0	0	0	0	0	0	2
mk2302	0	0	0	0	0	0	0	0	0	0	0	0	0	0	0	2	2	0	0	0	0	2	0	2	0	0	0	0	0	0	0	0	0	0	0	2	0	2	0	0	2	2	2	0	2	0	0	0	0
mk2303	2	2	0	0	2	2	0	2	2	2	2	2	2	2	2	0	0	0	2	2	0	0	0	0	0	2	2	0	2	2	2	2	2	2	0	0	0	0	0	2	0	0	0	0	0	0	0	0	2
mk2304	2	2	0	0	2	2	0	2	2	2	2	2	0	0	2	0	0	0	2	2	0	0	0	0	0	2	2	0	2	2	2	2	2	2	0	0	0	0	0	2	0	0	0	0	0	0	0	0	2
mk2305	0	0	2	0	0	0	2	0	0	0	0	0	0	0	0	2	2	2	0	0	2	2	2	2	0	0	0	2	0	0	0	0	0	0	2	2	2	2	0	0	2	2	2	0	2	0	2	0	0
mk2307	0	0	0	2	0	0	0	0	0	0	0	0	0	0	0	0	0	0	0	0	0	0	0	0	2	0	0	0	0	0	0	0	0	0	0	0	0	0	2	0	0	0	0	2	0	2	0	2	0
mk2308	0	0	0	0	0	0	0	0	0	2	2	0	0	0	0	2	0	0	0	0	2	2	0	2	0	0	0	0	0	0	0	0	0	0	0	2	0	2	0	0	2	2	2	0	2	0	0	0	0
mk2310	0	0	0	0	0	0	0	0	0	2	2	0	0	0	0	2	0	0	0	0	2	2	0	2	0	0	0	0	0	0	0	0	0	0	0	2	0	2	0	0	2	2	2	0	2	0	0	0	0
mk2311	0	0	2	0	0	0	2	0	0	0	0	0	0	0	0	2	2	2	2	0	0	0	2	0	0	0	0	2	0	0	0	0	0	0	0	0	2	0	0	0	0	0	0	0	2	0	0	0	0
mk2313	0	0	0	0	0	0	0	0	0	0	0	0	0	0	0	2	0	0	2	0	0	0	0	0	0	0	0	0	0	0	0	0	0	0	0	0	0	0	0	0	0	0	0	0	2	0	0	0	0
mk2314	0	0	0	0	0	0	0	0	0	0	0	0	2	2	0	2	0	0	2	0	2	0	0	0	2	0	0	0	0	0	0	0	0	0	2	0	0	2	2	0	2	2	2	2	2	2	2	2	0
mk2315	0	0	0	0	0	0	0	0	0	0	0	0	2	0	0	2	0	0	2	0	2	0	0	0	0	0	0	0	0	0	0	0	0	0	2	0	0	2	0	0	2	2	2	0	2	0	0	2	0
mk2316	0	0	0	0	0	0	0	0	0	0	0	0	2	0	0	2	0	0	2	0	0	0	0	0	0	0	0	0	0	0	0	0	0	0	2	0	0	0	0	0	0	0	0	0	2	0	0	2	0
mk2317	0	0	0	2	0	0	0	2	0	2	2	0	2	2	0	2	0	0	2	0	0	0	0	2	2	0	0	0	0	2	0	0	0	0	2	0	0	0	2	0	0	0	0	2	2	2	2	2	0
mk2318	0	0	2	2	0	0	2	0	2	0	0	0	2	0	0	0	2	2	0	0	0	0	2	0	2	2	0	2	0	0	0	0	0	0	2	2	0	2	2	0	2	2	2	2	2	2	2	0	0
mk2319	0	0	2	0	0	0	2	2	2	0	2	0	2	0	0	2	2	2	0	0	2	0	0	2	2	2	0	2	0	2	0	0	0	0	0	0	0	0	2	2	0	0	0	2	0	2	2	0	0
mk2320	0	0	0	0	0	0	0	0	0	2	0	2	0	0	0	0	0	0	0	0	2	0	0	0	2	0	0	0	0	0	0	0	0	0	2	0	0	0	0	0	0	0	0	0	0	0	0	0	0
mk2321	0	0	2	0	0	0	2	0	2	0	0	0	0	0	0	2	2	2	0	0	0	2	0	0	0	2	0	2	0	0	0	0	0	0	0	0	0	0	2	2	0	0	0	2	0	2	2	0	0
mk2322	0	0	2	0	0	0	2	0	2	0	0	0	0	0	0	2	2	2	0	0	0	2	0	0	0	2	0	2	0	0	0	0	0	0	0	0	0	0	2	2	0	0	0	2	0	2	2	0	0
mk2323	0	0	0	0	0	0	0	0	0	2	0	2	2	0	0	0	0	0	0	0	2	0	0	2	0	0	0	0	0	2	0	0	0	0	2	0	0	0	0	0	0	0	0	0	0	0	0	0	0
mk2324	0	0	0	2	0	0	0	2	0	0	0	0	0	2	0	0	0	0	0	0	0	0	0	0	2	0	0	0	0	0	0	0	0	0	2	0	0	2	0	0	2	2	2	0	2	0	0	2	0
mk2325	0	0	2	0	2	0	2	0	2	0	0	0	2	0	0	2	2	2	0	0	0	2	2	2	0	2	0	2	0	2	0	0	0	0	2	2	0	0	2	2	0	0	0	2	0	2	2	0	0
mk2326	0	0	0	2	0	0	0	2	0	0	0	0	0	0	0	0	0	0	0	0	0	0	0	0	2	0	0	0	0	0	0	0	0	0	0	0	0	0	0	0	0	0	0	0	0	0	0	0	0
mk2327	0	0	0	0	0	0	0	2	0	0	0	0	0	0	0	0	0	0	0	0	0	0	0	0	0	0	0	0	0	0	0	0	0	0	0	0	0	0	0	0	0	0	0	0	0	0	0	0	0
mk2328	2	2	0	2	0	2	0	2	0	2	2	2	0	2	2	0	0	0	2	2	0	0	0	0	2	0	2	0	2	0	2	2	2	2	0	0	2	2	0	0	2	2	2	0	2	0	0	2	2
mk2329	2	2	0	2	0	2	0	2	0	2	2	2	0	0	2	0	0	0	2	2	0	0	0	0	0	0	2	0	2	0	2	2	2	2	0	0	2	0	0	0	0	0	0	0	0	0	0	0	2
mk2330	0	0	0	2	0	0	0	2	0	0	0	0	0	2	0	2	0	0	0	0	0	0	0	0	0	0	0	2	0	0	0	0	0	0	0	2	0	0	2	0	0	0	0	2	0	2	2	0	0
mk2331	0	0	0	0	0	0	0	2	0	0	0	0	0	2	0	2	0	0	0	0	0	0	0	0	1	0	0	2	0	0	0	0	0	0	0	2	0	0	2	0	0	0	0	2	0	2	2	0	0
mk2332	0	0	0	0	0	0	0	2	0	0	0	0	0	2	0	2	0	0	0	0	0	0	0	0	0	0	0	2	0	0	0	0	0	0	0	2	0	0	2	0	0	0	0	2	0	2	2	0	0
mk2333	0	0	0	0	0	0	0	2	0	0	0	0	0	2	0	2	0	0	0	0	0	0	0	0	1	0	0	2	0	0	0	0	0	0	0	2	0	0	2	0	0	0	0	2	0	2	2	0	0
mk2335	0	0	2	0	2	0	2	0	2	0	0	0	2	0	0	0	2	2	0	0	2	2	2	2	0	2	0	0	0	2	0	0	0	0	2	0	0	2	0	0	2	2	2	0	2	0	0	2	0
mk2336	0	0	0	0	0	0	0	0	0	0	0	0	0	2	0	0	0	0	0	0	0	0	0	0	0	0	0	0	0	0	0	0	0	0	0	0	0	0	0	0	0	0	0	0	0	0	0	0	0
mk2337	2	2	0	2	0	2	0	0	0	2	2	2	0	0	2	0	0	0	2	2	0	0	0	0	2	0	2	0	2	0	2	2	2	2	0	0	2	0	0	2	0	0	0	0	0	0	0	0	2
mk2338	2	2	0	2	0	2	0	0	0	2	2	2	0	0	2	0	0	0	2	2	0	0	0	0	2	0	2	0	2	0	2	2	2	2	0	0	2	0	0	2	0	0	0	0	0	0	0	0	2
mk2340	0	0	0	2	0	0	0	2	0	0	0	0	0	2	0	2	0	0	0	0	2	0	0	0	0	0	0	2	0	0	0	0	0	0	0	2	0	0	2	0	0	0	0	2	0	2	2	0	0
mk2341	0	0	0	2	0	0	0	2	0	0	0	0	0	2	0	2	0	0	0	0	2	0	0	0	0	0	0	2	0	0	0	0	0	0	0	2	0	0	2	0	0	0	0	2	0	2	2	0	0
mk2342	0	0	0	0	2	0	0	0	0	0	0	0	2	0	0	0	0	2	0	0	0	2	0	2	0	0	0	0	0	2	0	0	0	0	0	0	0	2	0	0	2	2	2	0	2	0	0	2	0
mk2343	0	0	2	0	0	0	2	2	2	0	0	0	0	2	0	0	2	0	0	0	2	0	2	0	0	2	0	0	0	0	0	0	0	0	0	0	0	0	2	0	0	0	0	2	0	2	2	0	0
mk2344	0	0	2	0	0	0	2	2	2	0	0	0	0	0	0	0	0	0	0	0	2	0	2	0	0	2	0	0	0	0	0	0	0	0	0	0	0	0	2	0	0	0	0	2	0	2	2	0	0
mk2345	0	0	2	0	0	0	2	2	2	0	0	0	0	0	0	0	0	0	0	0	0	0	2	0	0	2	0	0	0	0	0	0	0	0	0	0	0	0	2	0	0	0	0	2	0	2	2	0	0
mk2346	0	0	2	0	0	0	2	2	2	0	0	0	0	0	0	0	0	0	0	0	0	0	2	0	0	2	0	0	0	0	0	0	0	0	0	0	0	0	2	0	0	0	0	2	0	2	2	0	0
mk2347	0	0	0	0	2	0	0	2	0	0	0	0	2	2	0	0	2	2	0	0	2	2	0	2	0	0	0	0	0	2	0	0	0	0	0	0	0	0	0	0	2	0	2	0	0	0	0	0	0
mk2348	0	0	0	0	2	0	0	0	0	0	0	0	2	0	0	0	2	2	0	0	0	2	0	2	0	0	0	0	0	2	0	0	0	0	0	0	0	0	0	0	2	0	2	0	0	0	0	0	0
mk2349	0	0	0	0	2	0	0	0	0	0	0	0	2	2	0	0	2	2	0	0	2	2	0	2	0	0	0	0	0	2	0	0	0	0	0	0	0	0	0	0	2	0	2	0	0	0	0	0	0
mk2350	0	0	0	0	2	0	0	2	0	0	0	0	2	2	0	0	2	2	0	0	2	2	0	2	0	0	0	0	0	2	0	0	0	0	0	0	0	0	0	0	2	0	2	0	0	0	0	0	0
mk2352	0	0	0	0	2	0	0	2	0	0	0	0	2	2	0	0	2	2	0	0	2	2	0	2	0	0	0	0	0	2	0	0	0	0	0	0	0	0	0	0	2	0	2	0	0	0	0	0	0
mk2353	0	0	0	0	2	0	0	2	0	0	0	0	2	0	0	0	2	2	0	0	0	2	0	2	0	0	0	0	0	2	0	0	0	0	0	0	0	0	0	0	2	0	2	0	0	0	0	0	0
mk2354	0	0	0	0	2	0	0	2	0	0	0	0	2	0	0	0	2	2	0	0	0	2	0	2	0	0	0	0	0	2	0	0	0	0	0	0	0	0	0	0	2	0	2	0	0	0	0	0	0
mk2355	0	0	2	0	2	0	2	2	2	0	0	0	2	0	0	0	2	2	0	0	0	2	2	2	0	2	0	0	0	2	0	0	0	0	2	2	0	0	2	0	2	0	2	2	0	2	2	0	0
mk2357	0	0	2	0	2	0	2	2	2	0	0	0	2	0	0	0	2	2	0	0	0	2	2	2	0	2	0	0	0	2	0	0	0	0	2	2	0	0	2	0	2	0	2	2	0	2	2	0	0
mk2358	0	0	0	0	0	0	0	0	0	0	0	0	0	0	0	0	0	0	0	0	2	0	0	0	0	0	0	0	0	0	0	0	0	0	0	0	0	0	0	0	0	0	0	0	0	0	0	0	0
mk2359	0	0	0	0	0	0	0	0	0	0	0	0	0	0	0	0	0	0	0	0	1	0	0	0	0	0	0	0	0	0	0	0	0	0	0	0	0	0	0	0	0	0	0	0	0	0	0	0	0
mk2360	0	0	0	0	0	0	0	0	0	0	0	0	0	0	0	0	0	0	0	0	2	0	0	0	0	0	0	0	0	0	0	0	0	0	0	0	0	0	0	0	0	0	0	0	0	0	0	0	0
mk2361	0	0	0	0	2	0	0	2	0	0	0	0	2	2	0	0	2	2	0	0	0	2	0	2	0	0	0	2	0	0	0	0	0	0	0	0	0	2	0	0	2	2	2	0	2	0	0	2	0
mk2362	0	0	2	0	0	0	2	0	2	0	0	0	0	0	0	0	0	0	0	0	2	0	2	0	2	2	0	0	0	2	0	0	0	0	2	2	0	0	2	0	0	0	0	2	0	2	2	0	0
mk2363	2	2	0	2	0	2	0	0	0	2	2	2	0	0	2	2	0	0	2	2	0	0	0	0	0	0	2	0	2	0	2	2	2	2	0	0	2	0	0	2	0	0	0	0	0	0	0	0	2
mk2364	2	2	0	2	0	2	0	0	0	2	2	2	0	0	2	2	0	0	2	2	0	0	0	0	0	0	2	0	2	0	2	2	2	2	0	0	2	0	0	2	0	0	0	0	0	0	0	0	2
mk2366	2	2	0	2	0	2	0	0	0	2	2	2	0	0	2	2	0	0	2	2	0	0	0	0	0	0	2	0	2	0	2	2	2	2	0	0	2	0	0	2	0	0	0	0	0	0	0	0	2
mk2368	2	2	0	2	0	2	0	0	0	2	2	2	0	0	2	2	0	0	2	2	0	0	0	0	0	0	2	0	2	0	2	2	2	2	0	0	2	0	0	2	0	0	0	0	0	0	0	0	2
mk2375	2	2	0	2	0	2	0	0	0	2	2	2	0	0	2	2	0	0	2	2	0	0	0	0	0	0	2	0	2	0	2	2	2	2	0	0	2	0	0	2	0	0	0	0	0	0	0	0	2
mk2377	2	2	0	2	0	2	0	0	0	2	2	2	0	0	2	2	0	0	2	2	0	0	0	0	0	0	2	0	2	0	2	2	2	2	0	0	2	0	0	2	0	0	0	0	0	0	0	0	2
mk2378	2	2	0	2	0	2	0	0	0	2	2	2	0	0	2	2	0	0	2	2	0	0	0	0	0	0	2	0	2	0	2	2	2	2	0	0	2	0	0	2	0	0	0	0	0	0	0	0	2
mk2379	0	0	2	0	2	0	0	0	0	0	0	0	2	0	0	0	2	2	0	0	0	2	0	2	0	0	0	2	0	0	0	0	0	0	0	0	0	2	0	0	1	2	2	0	2	0	0	2	0
mk2382	0	0	1	0	2	0	0	0	0	0	0	0	2	2	0	0	2	2	0	0	2	2	0	2	2	0	0	2	0	2	0	0	0	0	0	0	0	2	0	0	2	2	2	2	2	0	0	2	0
mk2384	0	0	2	0	2	0	0	0	0	0	0	0	2	2	0	0	2	2	0	0	2	2	0	2	2	0	0	2	0	2	0	0	0	0	0	0	0	2	0	0	2	2	2	2	2	0	0	2	0
mk2386	2	2	0	2	0	2	0	2	2	2	2	2	0	0	2	2	0	0	2	2	0	0	0	0	0	0	2	0	2	0	2	2	2	2	0	0	2	0	2	2	0	0	0	0	0	2	0	0	2
mk2387	0	0	2	0	2	0	2	0	0	0	0	0	2	0	0	0	2	2	0	0	2	2	2	2	0	2	0	2	0	2	0	0	0	0	2	2	0	2	0	0	2	2	2	0	2	0	2	2	0
mk2388	2	2	0	2	0	2	0	0	2	2	2	2	0	0	2	2	0	0	2	2	0	0	0	0	0	0	2	0	2	0	2	2	2	2	0	0	2	0	0	2	0	0	0	0	0	0	0	0	2
mk2389	2	2	0	2	0	2	0	2	2	2	2	2	0	0	2	2	0	0	2	2	0	0	0	0	0	0	2	0	2	0	2	2	2	2	0	0	2	0	2	2	0	0	0	0	0	2	0	0	2
mk2390	0	0	2	0	2	0	0	0	0	0	0	0	2	0	0	0	2	2	0	0	0	2	0	2	0	0	0	0	0	0	0	0	0	0	0	0	0	2	0	0	2	2	2	0	2	0	0	2	0
mk2391	0	0	2	0	2	0	0	0	0	0	0	0	2	0	0	0	2	2	0	0	0	2	0	2	0	0	0	0	0	0	0	0	0	0	0	0	0	2	0	0	2	2	2	0	2	0	0	2	0
mk2392	2	2	0	2	0	2	0	0	2	2	2	2	0	2	2	2	0	0	2	2	2	0	0	0	2	0	2	0	2	2	2	2	2	2	2	0	2	0	0	2	0	0	0	0	0	0	0	0	2
mk2393	2	2	0	2	0	2	0	2	2	2	2	2	2	2	2	2	0	0	2	2	2	0	0	0	0	0	2	0	2	2	2	2	2	2	2	0	2	0	0	2	0	0	0	2	0	2	0	0	2
mk2394	0	0	2	0	2	0	0	0	0	0	0	0	0	0	0	0	2	2	0	0	0	2	0	2	0	0	0	0	0	0	0	0	0	0	0	0	0	2	0	0	2	2	2	0	2	0	0	2	0
mk2395	0	0	2	0	2	0	0	0	0	0	0	0	0	0	0	0	2	2	0	0	0	2	0	2	0	0	0	0	0	0	0	0	0	0	0	0	0	2	0	0	2	2	2	0	2	0	0	2	0
mk2396	0	0	0	0	2	0	0	0	0	0	0	0	0	0	0	0	2	2	0	0	0	2	0	2	0	0	0	0	0	0	0	0	0	0	0	0	0	2	0	0	2	2	2	0	2	0	0	2	0
mk2397	0	0	0	0	2	0	0	0	0	0	0	0	0	0	0	0	2	2	0	0	0	2	0	2	0	0	0	0	0	0	0	0	0	0	0	0	0	2	0	0	2	2	2	0	2	0	0	2	0
mk2398	0	0	0	0	2	0	0	0	0	0	0	0	0	0	0	0	2	2	0	0	0	2	0	2	0	0	0	0	0	0	0	0	0	0	0	0	0	2	0	0	2	2	2	0	2	0	0	2	0
mk2399	2	2	2	2	0	2	2	0	2	2	2	2	2	2	2	2	0	0	2	2	2	0	2	0	0	0	2	0	2	2	2	2	2	2	2	2	2	0	0	2	0	0	0	0	0	0	2	0	2
mk2400	2	2	0	2	0	2	0	0	2	2	2	2	2	2	2	2	0	0	2	2	2	0	0	0	0	0	2	0	2	2	2	2	2	2	2	0	2	0	0	2	0	0	0	0	0	0	0	0	2
mk2402	0	0	0	0	0	0	0	0	0	0	0	0	0	0	0	0	2	2	0	0	0	2	0	2	2	0	0	0	0	0	0	0	0	0	2	0	0	2	0	0	0	2	2	0	2	0	0	2	0
mk2403	2	2	0	2	0	2	0	0	2	2	2	2	2	2	2	2	0	0	2	2	2	0	0	0	0	0	2	0	2	2	2	2	2	2	2	0	2	0	0	2	0	0	0	0	0	0	0	0	2
mk2404	2	2	0	2	0	2	0	0	2	2	2	2	2	2	2	2	0	0	2	2	2	0	0	0	0	0	2	0	2	2	2	2	2	2	2	0	2	0	0	2	0	0	0	0	0	0	0	0	2
mk2405	0	0	0	0	0	0	0	0	0	0	0	0	0	0	0	0	0	0	0	0	2	0	0	0	0	0	0	0	0	2	0	0	0	0	2	0	0	0	0	0	0	0	0	0	0	0	0	0	0
mk2406	0	0	0	0	0	0	0	0	0	0	0	0	0	0	0	0	2	2	0	0	0	2	0	2	2	0	0	0	0	0	0	0	0	0	2	0	0	2	0	0	0	2	2	0	2	0	0	2	0
mk2408	0	0	0	0	0	0	0	0	0	0	0	0	0	0	0	0	0	0	0	0	2	0	0	0	0	0	0	0	0	2	0	0	0	0	2	0	0	0	0	0	0	0	0	0	0	0	0	0	0
mk2410	0	0	0	0	0	0	0	0	0	0	0	0	0	0	0	0	0	0	0	0	2	0	0	0	0	0	0	0	0	2	0	0	0	0	0	0	0	0	0	0	0	0	0	0	0	0	0	0	0
mk2412	0	0	0	0	0	0	0	0	0	0	0	0	2	0	0	0	0	0	0	0	0	0	0	0	2	0	0	2	0	0	0	0	0	0	0	0	0	0	0	0	0	0	0	2	0	0	0	0	0
mk2416	0	0	0	0	0	0	0	0	0	0	0	0	0	0	0	0	0	0	0	0	2	0	0	0	0	0	0	0	0	2	0	0	0	0	2	0	0	0	0	0	0	0	0	0	0	0	0	0	0
mk2420	0	0	0	0	0	0	0	0	0	0	0	0	0	0	0	0	0	0	0	0	2	0	0	0	0	0	0	0	0	2	0	0	0	0	0	0	0	0	0	0	0	0	0	0	0	0	0	0	0
mk2421	2	2	0	2	0	2	0	0	2	2	2	2	2	2	2	2	0	0	2	2	0	0	0	2	0	2	2	2	2	0	2	2	2	2	0	0	2	0	0	2	0	0	0	0	0	0	0	0	2
mk2422	2	2	0	2	0	2	0	0	2	2	2	2	2	2	2	2	0	0	2	2	0	0	0	2	0	2	2	2	2	0	2	2	2	2	0	0	2	0	0	2	0	0	0	0	0	0	0	0	2
mk2424	0	0	2	0	0	0	2	2	2	0	0	0	0	0	0	0	0	0	0	0	2	0	2	0	0	0	0	0	0	2	0	0	0	0	0	2	0	0	0	0	0	0	0	2	0	2	2	0	0
mk2425	2	2	0	0	2	2	0	0	0	2	2	2	2	2	2	2	0	2	2	2	0	2	0	2	0	2	2	2	2	0	2	2	2	2	0	0	2	0	0	2	2	0	0	0	0	0	0	0	2
mk2426	0	0	2	0	0	0	2	2	2	0	0	0	0	0	0	0	0	0	0	0	2	0	2	0	0	0	0	0	0	2	0	0	0	0	0	2	0	0	0	0	0	0	0	2	0	2	2	0	0
mk2427	0	0	0	0	0	0	0	0	0	0	0	0	0	0	0	0	2	0	0	0	0	2	0	0	2	0	0	0	0	0	0	0	0	0	0	0	0	2	0	0	0	2	2	0	2	0	0	2	0
mk2428	0	0	0	0	0	0	0	0	0	0	0	0	0	0	0	0	2	0	0	0	0	2	0	0	2	0	0	0	0	0	0	0	0	0	0	0	0	2	0	0	0	2	2	0	2	0	0	2	0
mk2429	0	0	2	0	0	0	2	2	0	0	0	0	0	0	0	0	2	0	0	0	0	2	2	0	2	0	0	0	0	0	0	0	0	0	0	2	0	2	0	0	0	2	2	2	2	2	2	2	0
mk2430	0	0	0	0	0	0	0	0	0	0	0	0	0	0	0	0	0	0	0	0	0	0	0	0	0	0	0	0	0	0	0	0	0	0	0	0	0	0	0	0	0	0	0	0	0	0	0	0	0
mk2432	0	0	0	2	0	0	0	0	0	0	0	0	0	0	0	0	2	0	0	0	2	0	2	0	2	0	0	0	0	2	0	0	0	0	0	0	0	2	2	0	0	2	2	0	2	0	0	2	0
mk2433	0	0	0	0	0	0	0	0	0	0	0	0	0	0	0	0	0	0	0	0	0	0	0	0	0	0	0	0	0	0	0	0	0	0	0	0	0	0	0	0	0	0	0	0	0	0	0	0	0
mk2435	0	0	0	0	0	0	0	0	0	0	0	0	0	0	0	0	0	0	0	0	0	0	0	0	0	0	0	0	0	0	0	0	0	0	0	0	0	0	0	0	0	0	0	0	0	0	0	0	0
mk2436	0	0	0	0	0	0	0	0	0	0	0	0	0	0	0	0	0	0	0	0	0	0	0	0	0	0	0	0	0	0	0	0	0	0	0	0	0	0	0	0	0	0	0	0	0	0	0	0	0
mk2437	0	0	0	0	0	0	0	0	0	0	0	0	0	0	0	0	0	0	0	0	2	0	0	0	0	0	0	0	0	2	0	0	0	0	0	0	0	0	2	0	0	0	0	0	0	0	0	0	0
mk2438	0	0	0	0	0	0	0	0	0	0	0	0	0	0	0	0	0	0	0	0	0	0	0	0	0	0	0	0	0	0	0	0	0	0	0	0	0	0	0	0	0	0	0	0	0	0	0	0	0
mk2444	0	0	0	0	0	0	0	0	0	0	0	0	0	0	0	0	0	0	0	0	0	0	0	0	0	0	0	0	0	0	0	0	0	0	0	0	0	0	0	0	0	0	0	0	0	0	0	0	0
mk2448	0	0	0	0	0	0	0	0	0	0	0	0	0	0	0	0	0	0	0	0	0	0	0	0	0	0	0	0	0	0	0	0	0	0	0	0	0	0	0	0	0	0	0	0	0	0	0	0	0
mk2449	0	0	0	0	0	0	0	0	0	0	0	0	0	0	0	0	2	0	0	0	0	0	0	0	2	0	0	0	0	0	0	0	0	0	0	0	0	2	0	0	0	2	2	0	2	0	0	2	0
mk2450	0	0	0	0	0	0	0	0	0	0	0	0	0	0	0	0	2	0	0	0	0	0	2	0	2	0	0	0	0	0	0	0	0	0	0	0	0	2	0	0	0	2	2	0	2	0	0	2	0
mk2451	0	0	0	2	0	0	0	0	0	0	0	0	0	0	0	0	2	0	0	0	0	0	2	0	2	0	0	0	0	0	0	0	0	0	0	0	0	2	2	0	0	2	2	0	2	0	0	2	0
mk2452	2	2	0	2	0	2	0	0	2	2	2	2	2	2	2	2	0	0	2	2	0	0	0	2	0	2	2	2	2	0	2	2	2	2	0	0	2	0	0	2	0	0	0	0	0	0	0	0	2
mk2453	0	0	0	0	2	0	0	0	0	0	0	0	0	0	0	0	2	2	0	0	0	2	0	0	2	0	0	0	0	0	0	0	0	0	0	0	0	2	0	0	2	2	2	0	2	0	0	2	0
mk2455	0	0	0	0	0	0	0	0	0	0	0	0	0	0	0	0	0	0	0	0	2	0	0	0	0	0	0	0	0	2	0	0	0	0	0	0	0	0	0	0	0	0	0	0	0	0	0	0	0
mk2456	0	0	0	1	0	0	0	0	0	0	0	0	0	0	0	0	0	0	0	0	2	0	0	0	0	0	0	0	0	2	0	0	0	0	0	0	0	0	0	0	0	0	0	0	0	0	0	0	0
mk2458	0	0	0	0	0	0	0	0	0	0	0	0	0	0	0	0	0	0	0	0	2	0	0	0	0	0	0	0	0	2	0	0	0	0	0	0	0	0	0	0	0	0	0	0	0	0	0	0	0
mk2461	0	0	0	0	0	0	0	0	0	0	0	0	0	0	0	0	0	0	0	0	2	0	0	0	0	0	0	0	0	2	0	0	0	0	0	0	0	0	0	0	0	0	0	0	0	0	0	0	0
mk2462	0	0	2	2	0	0	2	2	2	0	0	0	0	0	0	0	2	0	0	0	0	0	2	0	2	0	0	0	0	0	0	0	0	0	0	2	0	2	0	0	0	2	2	2	2	2	2	2	0
mk2463	0	0	0	2	0	0	0	0	0	0	0	0	0	0	0	0	2	0	0	0	0	0	2	0	2	0	0	0	0	0	0	0	0	0	0	0	0	2	2	0	0	2	2	0	2	0	0	2	0
mk2467	0	0	0	0	0	0	0	0	0	0	0	0	0	0	0	0	0	0	0	0	2	0	0	0	0	0	0	0	0	2	0	0	0	0	0	0	0	0	0	0	0	0	0	0	0	0	0	0	0
mk2468	0	0	0	0	0	0	0	0	0	0	0	0	0	0	0	0	0	0	0	0	2	0	0	0	0	0	0	0	0	2	0	0	0	0	0	0	0	0	0	0	0	0	0	0	0	0	0	0	0
mk2470	0	0	0	0	0	0	0	0	0	0	0	0	0	0	0	0	0	0	0	0	2	0	0	0	0	0	0	0	0	2	0	0	0	0	0	0	0	0	0	0	0	0	0	0	0	0	0	0	0
mk2472	2	2	0	0	0	2	0	0	0	2	2	2	2	2	2	2	0	0	2	2	2	0	0	0	0	0	2	0	2	2	2	2	2	2	2	0	2	0	2	2	0	0	0	0	0	0	0	0	2
mk2473	2	2	0	0	0	2	0	0	0	2	2	2	2	2	2	2	0	0	2	2	2	0	0	0	0	0	2	0	2	2	2	2	2	2	2	0	2	0	0	2	0	0	0	0	0	0	0	0	2
mk2474	2	2	0	0	0	2	0	0	0	2	2	2	2	2	2	2	0	0	2	2	2	0	0	0	0	0	2	0	2	2	2	2	2	2	2	0	2	0	0	2	0	0	0	0	0	0	0	0	2
mk2475	2	2	0	0	0	2	0	0	0	2	2	2	2	2	2	2	0	0	2	2	2	0	0	0	0	0	2	0	2	2	2	2	2	2	2	0	2	0	2	2	0	0	0	0	0	0	0	0	2
mk2477	0	0	2	0	0	0	2	2	2	0	0	0	0	0	0	0	2	0	0	0	2	0	2	0	2	0	0	0	0	2	0	0	0	0	0	2	0	2	0	0	0	2	2	2	2	2	2	2	0
mk2478	0	0	2	0	0	0	2	2	2	0	0	0	0	0	0	0	2	0	0	0	2	0	2	0	2	0	0	0	0	2	0	0	0	0	0	2	0	2	0	0	0	2	2	2	2	2	2	2	0
mk2479	0	0	0	0	2	0	0	0	0	0	0	0	2	2	0	0	0	2	0	0	0	2	0	2	2	2	0	2	0	0	0	0	0	0	0	0	0	2	0	0	2	2	2	2	2	0	0	2	0
mk2480	0	0	2	0	0	0	2	2	2	0	0	0	0	0	0	0	2	0	0	0	1	0	2	0	2	0	0	0	0	2	0	0	0	0	0	2	0	2	0	0	0	2	2	2	2	2	2	2	0
mk2481	0	0	2	0	0	0	2	2	2	0	0	0	0	0	0	0	2	0	0	0	2	0	2	0	2	0	0	0	0	2	0	0	0	0	0	2	0	2	0	0	0	2	2	2	2	2	2	2	0
mk2482	0	0	0	0	0	0	0	0	0	0	0	0	0	2	0	0	0	0	0	0	0	0	0	0	2	0	0	0	0	0	0	0	0	0	0	0	0	2	2	0	0	2	2	2	2	0	0	2	0
mk2483	0	0	0	0	0	0	0	0	0	0	0	0	0	2	0	0	0	0	0	0	0	0	0	0	2	0	0	0	0	2	0	0	0	0	0	0	0	2	0	0	0	2	2	0	2	0	0	2	0
mk2484	0	0	0	0	0	0	0	0	0	1	0	0	0	2	0	0	0	0	0	0	0	0	0	0	2	0	0	0	0	2	0	0	0	0	0	0	0	2	0	0	0	2	2	0	2	0	0	2	0
mk2485	0	0	0	0	0	0	0	0	0	0	0	0	0	2	0	0	0	0	0	0	0	0	0	0	2	0	0	0	0	2	0	0	0	0	0	0	0	2	0	0	0	2	2	0	2	0	0	2	0
mk2487	0	0	0	0	0	0	0	0	0	0	0	0	0	2	0	0	0	0	0	0	0	0	0	0	2	0	0	0	0	2	0	0	0	0	0	0	0	2	0	0	0	2	2	0	2	0	0	2	0
mk2488	0	0	0	0	0	0	2	0	0	0	0	0	0	0	0	0	0	0	0	0	2	0	0	0	2	0	0	2	0	0	0	0	0	0	0	0	0	0	0	0	0	0	0	0	0	0	0	0	0
mk2491	0	0	0	0	0	0	2	0	0	0	0	0	0	0	0	0	0	0	0	0	2	0	0	0	2	0	0	2	0	0	0	0	0	0	2	0	0	0	0	0	0	0	0	2	0	0	0	0	0
mk2492	0	0	0	0	0	0	0	0	0	0	0	0	0	2	0	0	2	0	0	0	0	0	0	0	0	0	0	0	0	2	0	0	0	0	0	0	0	2	2	0	0	2	2	0	2	0	0	2	0
mk2494	0	0	0	0	0	0	0	0	0	1	0	0	0	2	0	0	2	0	0	0	0	0	0	0	0	0	0	0	0	2	0	0	0	0	0	0	0	2	0	0	0	2	2	0	2	0	0	2	0
mk2495	0	0	0	0	0	0	0	0	0	0	0	0	0	2	0	0	2	0	0	0	0	0	0	0	0	0	0	0	0	2	0	0	0	0	0	0	0	2	0	0	0	2	1	0	2	0	0	2	0
mk2496	0	0	0	0	0	0	2	0	0	0	0	0	0	2	0	0	0	0	0	0	2	0	0	0	2	2	0	2	0	2	0	0	0	0	2	0	0	2	2	0	0	2	2	2	2	0	0	2	0
mk2497	0	0	2	0	0	0	2	2	2	0	0	0	0	0	0	0	2	0	0	0	0	2	2	2	2	0	0	0	0	0	0	0	0	0	2	2	0	0	0	0	0	0	0	2	0	2	0	0	0
mk2498	2	2	0	0	2	2	0	0	0	2	2	2	2	2	0	0	0	2	2	2	0	0	0	0	0	0	2	2	2	0	2	2	0	0	0	0	0	0	2	0	0	0	0	0	0	0	2	0	2
mk2499	2	2	0	2	2	2	0	0	0	2	2	2	2	1	2	0	0	2	2	2	0	0	0	0	0	2	2	2	2	0	2	2	2	2	0	0	2	0	2	0	2	0	0	0	0	0	2	0	2
mk2500	0	0	2	0	0	0	2	2	2	0	0	0	0	0	0	0	2	0	0	0	0	2	2	0	2	0	0	0	0	0	0	0	0	0	2	2	2	0	0	0	0	0	0	0	0	2	0	0	0
mk2501	0	0	2	0	0	0	2	2	2	0	0	0	0	0	0	0	2	2	0	0	0	2	2	0	2	0	0	0	0	2	0	0	0	0	2	2	2	0	0	2	0	0	0	2	0	2	0	0	0
mk2502	0	0	2	0	0	0	2	2	2	0	0	0	0	0	0	0	2	0	0	0	0	2	2	0	2	0	0	0	0	0	0	0	0	0	2	2	2	0	0	0	0	0	0	0	0	2	0	0	0
mk2503	0	0	2	0	0	0	2	2	2	0	0	0	0	0	0	0	2	2	0	0	0	2	2	0	2	0	0	0	0	2	0	0	0	0	2	2	0	0	0	0	0	0	0	0	0	2	0	0	0
mk2504	0	0	2	0	0	0	2	2	2	0	0	0	0	0	0	0	2	0	0	0	0	2	2	0	2	0	0	0	0	0	0	0	0	0	2	2	0	0	0	0	0	0	0	0	0	0	0	0	0
mk2505	0	0	0	0	2	0	0	0	0	0	0	0	2	1	0	2	0	2	0	2	2	0	0	0	0	2	0	0	0	2	0	0	0	0	0	0	0	2	0	0	2	2	2	0	2	0	0	2	0
mk2506	0	0	0	0	2	0	0	0	0	2	0	0	2	2	0	2	0	0	0	0	2	0	0	0	0	0	0	0	0	0	0	0	0	0	0	0	0	2	0	0	2	2	2	0	2	0	0	2	0
mk2507	0	0	0	0	0	0	0	0	0	0	0	0	0	0	2	0	0	0	0	0	0	0	0	2	0	0	0	0	0	0	0	0	0	0	0	0	2	0	0	0	0	0	0	0	0	0	0	0	0
mk2508	0	0	0	0	0	0	0	0	0	0	0	0	0	0	2	0	0	0	0	0	0	0	0	2	0	0	0	0	0	0	0	0	0	0	0	0	2	0	0	0	0	0	0	0	0	0	0	0	0
mk2509	0	0	0	0	0	0	0	0	0	0	0	0	0	0	2	0	0	0	0	0	0	0	0	2	0	0	0	0	0	0	0	0	0	0	0	0	2	0	0	0	0	0	0	0	0	0	0	0	0
mk2511	2	2	0	0	0	2	0	0	2	2	2	2	0	0	0	0	0	0	2	2	0	0	0	0	0	0	2	2	2	0	2	0	2	2	0	2	0	0	0	2	0	0	0	0	0	0	0	0	2
mk2512	0	0	2	0	0	0	2	0	0	0	0	0	0	0	2	0	0	2	0	0	0	2	0	0	2	0	0	0	0	2	0	0	0	0	2	0	0	0	0	0	0	0	0	0	0	0	0	0	0
mk2514	0	0	0	2	0	2	0	0	0	2	2	2	2	0	2	2	0	0	2	2	2	0	0	2	0	0	0	0	2	2	2	0	0	0	0	2	0	0	0	0	0	0	0	2	0	0	0	0	0
mk2515	0	0	2	2	0	0	0	0	2	2	2	2	0	0	0	0	2	2	0	0	2	2	2	0	2	2	0	2	0	0	0	0	0	0	2	0	2	0	2	0	0	0	0	2	0	0	2	2	0
mk2516	0	0	0	0	0	0	0	0	0	0	0	0	0	0	0	0	0	0	0	2	0	0	0	0	0	0	0	0	0	0	0	0	0	0	0	0	2	0	0	0	0	0	0	0	0	0	0	0	0
mk2517	0	0	0	0	2	0	0	0	0	2	0	0	2	2	0	2	0	0	0	0	2	0	0	0	0	0	0	0	0	0	0	0	0	0	0	0	0	2	0	0	2	2	2	0	2	0	0	2	0
mk2518	0	0	0	0	2	0	2	2	0	0	0	0	0	0	0	0	2	2	0	0	0	2	0	0	2	0	0	2	0	0	0	0	0	0	2	0	2	0	0	0	0	0	0	0	0	0	0	2	0
mk2519	0	0	0	0	0	0	0	0	2	0	0	0	0	0	0	0	0	0	0	2	0	0	0	0	0	0	0	0	0	0	0	0	0	0	0	0	0	0	0	0	0	0	0	0	0	0	0	0	0
mk2520	0	0	2	0	0	0	2	2	2	0	0	0	0	0	0	0	2	0	0	0	0	2	2	0	2	0	0	0	0	0	0	0	0	0	2	2	0	0	0	0	0	0	0	0	0	0	0	0	0
mk2521	0	0	0	0	0	2	0	2	0	0	0	0	2	0	0	0	0	0	0	2	2	2	2	2	0	2	0	0	2	2	0	0	0	0	2	0	0	0	0	0	0	0	0	0	0	2	2	0	0
mk2522	0	0	2	0	0	0	0	2	0	0	0	0	2	2	1	2	0	0	2	0	2	2	2	2	0	2	0	0	0	2	0	0	0	0	2	0	0	2	2	2	2	2	2	2	2	2	0	2	0
mk2523	2	2	0	2	2	2	2	0	2	2	2	2	0	0	1	0	2	2	0	2	0	0	0	0	2	0	2	0	2	0	2	2	2	2	0	0	2	0	0	0	0	0	0	0	0	0	2	0	2
mk2524	2	2	0	2	2	2	2	0	2	1	2	2	0	0	1	0	2	2	0	2	0	0	0	0	2	0	2	0	2	0	2	2	2	2	0	0	2	0	0	0	0	0	0	0	0	0	2	0	2
mk2525	0	0	2	0	0	0	0	2	0	0	0	0	2	2	0	2	0	0	2	0	2	2	2	2	0	2	0	2	0	2	0	0	0	0	2	2	0	2	2	2	2	2	2	2	2	2	0	2	0
mk2526	0	0	0	0	0	0	2	0	0	2	2	0	0	0	0	0	0	0	0	0	0	0	0	0	0	0	0	2	0	0	0	0	0	0	0	0	0	0	0	0	0	0	0	0	0	0	2	0	0
mk2527	0	0	0	0	0	0	2	0	0	0	2	0	0	0	0	0	0	0	0	0	0	0	0	0	0	0	0	0	0	0	0	0	0	0	0	0	0	0	0	0	0	0	0	0	0	0	2	0	0
mk2528	0	0	0	0	0	0	2	0	0	2	2	0	0	0	0	0	0	0	0	0	0	0	0	0	0	0	0	0	0	0	0	0	0	0	0	0	0	0	0	0	0	0	0	0	0	0	2	0	0
mk2529	0	0	0	0	0	0	2	0	0	2	2	0	0	0	0	0	0	0	0	0	0	0	0	0	0	0	0	0	0	0	0	0	0	0	0	0	0	0	0	0	0	0	0	0	0	0	2	0	0
mk2530	0	0	2	0	0	0	0	0	0	0	0	0	2	0	0	2	0	2	0	0	2	0	2	2	2	2	0	2	0	2	0	0	0	0	0	2	0	2	0	0	2	2	2	2	0	0	0	2	0
mk2531	0	0	0	0	0	0	2	2	0	0	0	0	0	2	0	0	0	2	0	0	0	0	0	0	2	0	0	0	0	0	0	0	0	0	2	0	0	0	2	0	0	0	0	0	2	2	2	0	0
mk2532	0	0	0	0	0	0	2	2	0	0	0	0	0	2	0	0	0	2	0	0	0	0	0	0	2	0	0	0	0	0	0	0	0	0	2	0	0	0	2	0	0	0	0	0	2	2	2	0	0
mk2533	0	0	0	0	0	0	0	2	0	0	0	0	0	2	0	0	0	0	0	0	0	0	0	0	0	0	0	0	0	0	0	0	0	0	2	0	0	0	2	0	0	0	0	0	2	2	0	0	0
mk2534	0	0	0	0	0	0	0	2	0	0	0	0	0	2	0	0	0	0	0	0	0	0	0	0	0	0	0	0	0	0	0	0	0	0	2	0	0	0	2	0	0	0	0	0	2	2	0	0	0
mk2535	0	0	0	0	0	2	0	2	0	0	0	0	0	0	0	0	0	0	0	0	0	0	0	0	0	0	0	0	2	2	0	0	0	0	0	0	0	0	2	0	0	0	0	0	0	0	2	0	0
mk2536	0	0	0	2	0	0	0	2	0	0	0	0	2	2	0	0	0	2	0	0	2	2	0	0	2	0	0	0	0	2	0	0	0	0	2	2	0	2	2	0	2	2	2	2	2	2	0	2	0
mk2537	0	0	0	2	0	0	0	2	0	0	0	0	0	0	0	0	0	0	0	0	0	0	0	0	0	0	0	0	0	0	0	0	0	0	2	0	0	0	0	0	0	0	0	0	0	0	0	0	0
mk2538	0	0	0	2	0	0	2	2	0	0	0	0	2	2	0	0	0	0	0	0	2	2	0	0	0	0	0	0	0	0	0	0	0	0	2	2	0	2	2	0	2	2	2	2	2	2	2	2	0
mk2539	0	0	0	0	0	0	2	2	0	0	0	0	0	0	0	0	0	0	0	0	0	2	0	0	0	0	0	0	0	0	0	0	0	0	2	0	0	0	0	0	0	0	0	0	0	0	2	0	0
mk2540	2	2	2	0	0	0	0	2	0	0	0	0	0	2	0	0	0	2	0	0	2	2	0	0	2	0	0	2	0	0	0	2	0	0	2	2	0	2	2	0	2	2	2	2	2	2	2	2	0
mk2541	0	0	0	2	0	0	0	0	0	0	0	0	2	0	0	0	2	0	0	0	0	2	0	0	0	0	0	0	0	0	0	0	0	0	0	0	0	0	2	0	0	0	0	0	0	2	2	0	0
mk2542	0	0	2	0	0	0	2	0	0	0	0	0	2	0	0	2	2	2	0	0	0	0	2	2	2	1	0	2	0	2	0	0	0	0	0	0	0	0	0	2	0	0	0	2	2	2	0	0	0
mk2543	2	0	2	2	0	0	2	2	0	0	0	0	0	2	0	0	0	2	0	0	0	2	0	0	2	0	0	2	0	2	0	2	0	0	2	0	0	0	2	0	0	0	0	2	0	0	2	0	0
mk2544	2	0	2	0	0	0	2	2	0	0	0	0	0	2	0	0	0	2	0	0	0	2	0	0	2	0	0	2	0	2	0	2	0	0	2	0	0	0	2	0	0	0	0	2	0	0	2	0	0
mk2545	0	0	0	2	0	0	2	0	0	0	0	0	0	0	0	0	2	0	0	0	0	0	0	0	0	0	0	2	0	0	0	0	0	0	0	0	0	0	0	0	0	0	0	0	0	0	0	0	0
mk2546	2	2	0	2	2	2	2	0	2	2	2	2	2	0	2	0	2	0	2	2	0	0	2	0	0	0	2	2	2	0	2	2	2	2	0	0	2	0	2	2	0	0	0	0	0	0	2	0	2
mk2547	2	2	0	2	2	2	2	0	2	2	2	2	2	0	2	0	2	0	2	2	0	0	2	0	0	0	2	2	2	0	2	2	2	2	0	0	2	0	2	2	0	0	0	0	0	0	2	0	2
mk2548	2	2	0	2	2	2	2	0	2	2	2	2	2	1	2	0	2	0	2	2	0	0	2	0	0	0	2	2	2	0	2	2	2	2	0	0	2	0	2	2	0	0	0	0	0	0	2	0	2
mk2549	2	2	0	0	2	2	0	0	2	2	2	2	2	1	2	0	0	0	2	2	0	0	2	0	0	0	2	0	2	0	2	2	2	2	0	0	2	0	2	2	0	0	0	0	0	0	2	0	2
mk2550	2	2	0	2	2	2	0	0	2	2	2	2	2	0	2	2	0	0	2	2	2	0	0	0	0	0	2	0	2	2	2	2	2	2	0	0	2	0	0	2	0	0	0	0	2	2	0	2	2
mk2551	0	0	2	2	0	0	0	2	0	0	0	0	0	0	0	0	0	2	0	0	0	0	0	0	2	0	0	2	0	0	0	0	0	0	2	0	0	0	0	0	0	0	0	2	0	0	0	2	0
mk2552	0	0	0	0	0	0	0	0	0	0	0	0	0	0	0	0	0	0	0	0	0	0	0	0	0	0	0	2	0	0	0	0	0	0	0	0	0	0	0	0	0	0	0	0	0	0	0	0	0
mk2553	2	2	0	0	2	2	0	0	2	2	2	2	0	0	2	2	2	0	2	2	0	0	2	0	0	0	2	2	2	0	2	2	2	2	0	0	0	0	0	2	0	0	0	0	0	0	0	0	2
mk2554	0	0	0	0	0	0	0	0	0	0	0	0	0	0	0	0	0	0	0	0	0	0	0	0	0	0	0	2	0	0	0	0	0	0	0	0	0	0	0	0	0	0	0	0	0	0	0	0	0
mk2555	0	0	0	0	0	0	0	2	0	0	0	0	0	2	0	2	0	2	0	0	0	0	0	0	2	0	0	2	0	2	0	0	0	0	2	0	0	0	2	0	0	0	0	0	2	0	2	2	0
mk2557	0	0	0	0	0	0	0	2	0	0	0	0	0	2	0	2	0	2	0	0	0	0	0	0	2	0	0	2	0	2	0	0	0	0	2	0	0	0	2	0	0	0	0	0	2	0	2	2	0
mk2559	0	0	0	0	0	0	0	0	0	0	0	0	0	0	0	0	0	0	0	0	0	0	0	0	0	0	0	2	0	0	0	0	0	0	0	0	0	0	0	0	0	0	0	0	0	0	0	0	0
mk2560	0	0	0	0	0	0	0	0	0	0	0	0	0	0	0	0	0	0	0	0	0	0	0	0	0	0	0	0	0	0	0	0	0	0	0	0	0	0	0	0	0	0	0	0	0	0	0	0	0
mk2561	0	0	0	0	0	0	0	0	0	0	0	0	0	0	0	0	0	0	0	0	0	0	0	0	2	0	0	0	0	0	0	0	0	0	2	0	0	0	0	0	0	0	0	0	0	0	0	0	0
mk2562	0	0	0	2	0	0	2	0	0	0	0	0	2	0	0	0	0	0	0	0	0	0	2	0	2	0	0	2	0	2	0	0	0	0	2	2	0	0	2	0	0	0	0	2	0	0	2	2	0
mk2563	0	0	0	2	0	0	2	0	0	0	0	0	2	0	0	0	0	0	0	0	0	0	2	0	2	0	0	2	0	0	0	0	0	0	2	2	0	0	2	0	0	0	0	2	0	0	2	2	0
mk2564	0	0	0	2	0	0	2	0	0	0	0	0	2	0	0	0	0	0	0	0	0	0	2	0	2	0	0	2	0	2	0	0	0	0	2	2	0	0	2	0	0	0	0	2	2	0	2	2	0
mk2565	0	0	0	2	0	0	2	0	0	0	0	0	2	0	0	0	0	0	0	0	0	0	2	2	0	0	0	2	0	0	0	0	0	0	0	2	0	0	2	0	0	0	0	0	0	0	2	2	0
mk2566	0	0	0	2	0	0	2	0	0	0	0	0	2	0	0	0	0	0	0	0	0	0	2	2	0	0	0	2	0	0	0	0	0	0	0	2	0	0	2	0	0	0	0	0	0	0	2	2	0
mk2567	0	0	0	2	0	0	0	0	0	0	0	0	0	0	0	0	0	0	0	0	0	0	0	0	2	0	0	0	0	2	0	0	0	0	0	0	0	0	0	0	0	0	0	0	0	0	0	2	0
mk2568	2	2	1	0	0	0	0	0	0	0	0	0	0	2	0	2	0	0	0	0	0	2	0	0	0	2	0	0	0	0	0	2	0	0	0	0	0	0	0	0	0	0	0	0	2	0	0	0	0
mk2569	0	0	1	2	0	0	0	2	0	0	0	0	0	0	0	0	0	0	0	0	0	0	0	0	2	0	0	2	0	2	0	0	0	0	2	0	0	0	0	0	0	0	0	0	0	2	0	2	0
mk2570	0	0	2	2	0	0	0	2	0	0	0	0	0	0	0	0	0	0	0	0	0	0	0	0	2	0	0	2	0	2	0	0	0	0	2	0	0	0	0	0	0	0	0	0	0	2	0	2	0
mk2571	0	0	0	2	0	0	0	0	0	0	0	0	0	0	0	0	0	0	0	0	0	0	0	0	2	0	0	0	0	0	0	0	0	0	0	0	0	0	0	0	0	0	0	0	0	0	0	0	0
mk2572	0	0	2	0	0	0	0	2	0	0	0	0	0	0	0	0	0	0	0	0	0	0	0	0	0	0	0	0	0	0	0	0	0	0	0	0	0	0	0	0	0	0	0	0	0	2	0	0	0
mk2573	0	0	0	0	0	0	0	0	0	0	0	0	0	0	0	0	0	0	0	0	0	0	0	0	0	0	0	0	0	0	0	0	0	0	0	0	0	0	0	0	0	0	0	2	0	0	0	0	0
mk2574	0	0	1	0	0	0	0	2	0	0	0	0	0	0	0	0	0	0	0	0	0	0	0	0	0	0	0	0	0	2	0	0	0	0	2	0	0	0	0	0	0	0	0	0	0	2	0	0	0
mk2575	0	0	1	0	0	0	0	2	0	0	0	0	0	0	0	0	0	0	0	0	0	0	0	0	0	0	0	0	0	0	0	0	0	0	0	0	0	0	0	0	0	0	0	0	0	2	0	0	0
mk2576	0	0	0	2	0	0	2	2	0	0	0	0	0	0	0	0	0	2	0	0	0	0	2	0	2	0	0	2	0	2	0	0	0	0	2	0	0	0	2	0	0	0	0	0	0	0	2	2	0
mk2578	0	0	0	2	0	0	2	2	0	0	0	0	0	0	0	0	0	2	0	0	0	0	2	0	2	0	0	2	0	2	0	0	0	0	2	0	0	0	2	0	0	0	0	0	0	0	2	2	0
mk2580	0	0	0	0	0	0	2	2	0	0	0	0	0	0	0	0	0	2	0	0	0	0	2	0	0	0	0	0	0	2	0	0	0	0	2	0	0	0	2	0	0	0	0	0	0	0	2	0	0
mk2581	0	0	0	2	0	0	0	2	0	0	0	0	0	0	0	0	0	0	0	0	0	0	0	0	2	0	0	2	0	0	0	0	0	0	0	0	0	0	0	0	0	0	0	0	0	0	0	2	0
mk2582	0	0	0	0	0	0	2	2	0	0	0	0	0	0	0	0	0	2	0	0	0	0	2	0	0	0	0	0	0	2	0	0	0	0	2	0	0	0	2	0	0	0	0	0	0	0	2	0	0
mk2583	0	0	0	2	0	0	0	2	0	0	0	0	0	0	0	0	0	0	0	0	0	0	0	0	2	0	0	2	0	0	0	0	0	0	0	0	0	0	0	0	0	0	0	0	0	0	0	0	0
mk2584	0	0	0	2	0	0	2	2	0	0	0	0	0	0	0	0	0	2	0	0	0	0	2	0	2	0	0	2	0	0	0	0	0	0	0	0	0	0	2	0	0	0	0	0	0	0	2	0	0
mk2586	0	0	0	0	0	0	0	2	0	0	0	0	0	0	0	0	0	0	0	0	0	0	0	0	0	0	0	0	0	0	0	0	0	0	0	0	0	0	0	0	0	0	0	0	0	0	0	0	0
mk2587	0	0	2	2	0	0	2	2	0	0	0	0	2	0	0	0	0	2	0	0	2	0	2	0	2	0	0	2	0	2	0	0	0	0	2	2	0	0	2	0	0	0	0	2	0	0	2	2	0
mk2588	0	0	0	0	0	0	0	0	0	0	0	0	0	0	0	0	0	0	0	0	0	0	0	0	0	0	0	0	0	0	0	0	0	0	0	0	0	0	0	0	0	0	0	2	0	0	0	0	0
mk2589	0	0	0	0	0	0	0	0	0	0	0	0	0	0	0	0	0	0	0	0	0	0	0	2	0	0	0	0	0	2	0	0	0	0	0	0	0	0	0	0	0	0	0	2	0	0	0	0	0
mk2590	2	2	0	2	0	0	0	0	0	0	0	0	2	0	0	0	0	0	0	0	2	2	0	0	0	0	0	0	0	0	0	2	0	0	0	0	0	0	0	1	0	0	0	0	0	2	0	2	0
mk2591	0	0	2	2	0	0	2	2	0	0	0	0	2	0	0	0	0	2	0	0	2	2	2	2	2	0	0	0	0	2	0	0	0	0	2	0	0	0	2	2	0	0	0	2	0	0	2	0	0
mk2592	0	0	2	2	0	0	2	2	0	0	0	0	2	0	0	0	0	2	0	0	2	2	2	2	2	0	0	0	0	2	0	0	0	0	2	0	0	0	2	1	0	0	0	2	0	0	2	0	0
mk2593	0	0	0	0	0	0	2	0	0	0	0	0	2	0	0	0	0	0	0	0	2	2	2	0	2	0	0	0	0	2	0	0	0	0	2	0	0	0	0	1	0	0	0	2	0	0	0	0	0
mk2594	0	0	0	2	0	0	0	0	0	0	0	0	0	2	0	0	0	0	0	0	0	0	0	0	0	2	0	2	0	0	0	0	0	0	0	2	0	2	0	0	2	2	2	0	0	2	0	0	0
mk2595	0	0	0	2	0	0	0	0	0	0	0	0	0	2	0	0	0	0	0	0	0	0	0	2	0	2	0	2	0	0	0	0	0	0	0	2	0	2	0	0	2	2	2	0	0	2	0	0	0
mk2596	0	0	0	2	0	0	0	0	0	0	0	0	0	2	0	0	0	0	0	0	0	0	0	0	0	2	0	2	0	0	0	0	0	0	0	2	0	2	0	0	2	2	2	0	0	2	0	0	0
mk2597	0	0	0	2	0	0	2	2	0	0	0	0	2	0	0	0	2	2	0	0	2	2	2	2	2	0	0	0	0	2	0	0	0	0	2	0	0	0	2	0	0	0	0	2	0	0	2	0	0
mk2598	0	0	0	2	0	0	2	2	0	0	0	0	2	0	0	0	2	2	0	0	2	2	2	2	2	0	0	0	0	2	0	0	0	0	2	0	0	0	2	0	0	0	0	2	0	0	2	2	0
mk2599	0	0	0	0	0	0	2	2	0	0	0	0	0	0	0	0	2	0	0	0	0	0	0	2	2	0	0	0	0	0	0	0	0	0	2	0	0	0	2	0	0	0	0	2	0	0	0	2	0
mk2600	0	0	0	2	0	0	2	2	0	0	0	0	2	0	0	0	2	0	0	0	2	2	0	2	2	0	0	0	0	2	2	0	0	0	2	0	0	0	2	0	0	0	0	2	0	0	0	2	0
mk2602	0	0	0	0	0	0	2	2	0	0	0	0	0	0	0	0	2	0	0	0	2	0	0	2	2	0	0	0	0	2	0	0	0	0	2	0	0	0	2	0	0	0	0	2	0	0	0	2	0
mk2603	0	0	0	0	0	0	2	2	0	0	0	0	0	0	0	0	2	0	0	0	2	0	0	2	2	0	0	0	0	2	0	0	0	0	2	0	0	0	2	0	0	0	0	2	0	0	2	0	0
mk2605	0	0	0	2	0	0	0	0	0	0	0	0	0	0	0	0	0	0	0	0	2	0	0	0	0	0	0	0	0	2	2	0	0	0	0	0	0	0	0	0	0	0	0	0	0	0	2	2	0
mk2606	0	0	0	2	0	0	0	0	0	0	0	0	0	0	0	0	0	0	0	0	0	0	0	0	0	0	0	0	0	0	0	0	0	0	0	0	0	0	0	0	0	0	0	0	0	0	0	0	0
mk2607	0	0	2	0	0	0	0	0	0	0	0	0	2	0	0	0	0	0	0	0	0	0	0	0	2	0	0	0	0	2	2	0	0	0	0	0	0	0	0	0	0	0	0	0	0	0	2	0	0
mk2608	0	0	2	2	0	0	0	0	0	0	0	0	2	0	0	0	0	0	0	0	0	0	0	0	2	0	0	0	0	2	2	0	0	0	0	0	0	0	0	0	0	0	0	0	0	0	2	2	0
mk2609	0	0	2	2	0	0	0	0	0	0	0	0	2	0	0	0	0	0	0	0	0	0	0	0	2	0	0	0	0	2	2	0	0	0	0	0	0	0	0	0	0	0	0	0	0	0	2	2	0
mk2610	0	0	2	2	0	0	0	0	0	0	0	0	2	0	0	0	0	0	0	0	0	0	0	0	2	0	0	0	0	2	2	0	0	0	0	0	0	0	0	0	0	0	0	0	0	0	2	2	0
mk2611	0	0	2	2	0	0	0	0	0	0	0	0	2	0	0	0	0	0	0	0	0	0	0	0	2	0	0	0	0	2	2	0	0	0	0	0	0	0	0	0	0	0	0	0	0	0	2	2	0
mk2612	0	0	2	2	0	0	0	0	0	0	0	0	2	0	0	0	0	0	0	0	0	0	0	0	2	0	0	0	0	2	2	0	0	0	0	0	0	0	0	0	0	0	0	0	0	0	2	2	0
mk2613	0	0	0	0	0	0	0	0	0	0	0	0	2	0	0	0	0	0	0	0	0	0	0	0	2	0	0	0	2	0	0	0	0	0	0	0	0	0	0	0	0	0	0	0	0	0	0	2	0
mk2614	0	0	0	2	0	0	2	2	0	0	0	0	0	0	0	0	2	0	0	0	2	0	0	2	2	0	0	0	0	2	2	0	0	0	2	0	0	0	2	0	0	0	0	2	0	0	0	2	0
mk2615	0	0	0	0	0	0	2	2	0	0	0	0	0	0	0	0	2	0	0	0	2	0	0	2	2	0	0	0	0	2	0	0	0	0	2	0	0	0	2	0	0	0	0	2	0	0	0	2	0
mk2616	0	0	0	2	0	0	2	2	0	0	0	0	0	0	0	0	2	0	0	0	2	0	0	2	2	0	0	0	0	2	2	0	0	0	2	0	0	0	2	0	0	0	0	2	0	0	0	2	0
mk2617	0	0	0	2	0	0	2	2	0	0	0	0	0	0	0	0	2	0	0	0	2	0	0	2	2	0	0	0	0	2	2	0	0	0	2	0	0	0	2	0	0	0	0	2	0	0	0	2	0
mk2618	0	0	2	2	0	0	2	2	0	0	0	0	2	2	0	0	0	0	0	0	0	0	0	0	2	0	0	0	2	0	2	0	0	0	2	0	0	2	2	0	2	2	2	2	0	0	2	2	0
mk2619	0	0	0	2	0	0	2	2	0	0	0	0	0	2	0	0	0	0	0	0	2	0	0	0	2	0	0	0	2	0	2	0	0	0	2	0	0	2	2	0	2	2	2	2	0	0	0	2	0
mk2620	0	0	0	2	0	0	2	0	0	0	0	0	0	0	2	2	0	0	0	0	2	0	2	0	2	2	0	0	0	2	0	0	2	2	2	0	2	2	0	0	2	2	0	2	2	0	0	0	0
mk2621	0	0	0	0	0	0	2	0	0	0	0	0	0	2	0	0	0	0	0	0	2	0	2	0	2	0	0	0	0	2	0	0	0	0	2	2	0	0	0	0	0	0	0	0	2	0	0	0	0
mk2622	0	0	0	2	0	0	0	0	2	2	2	0	2	2	0	0	0	2	0	0	2	2	0	2	0	2	0	2	2	2	2	0	0	0	0	2	2	0	0	0	0	0	0	0	2	2	0	0	0
mk2623	0	0	0	2	0	0	0	0	0	0	0	0	0	0	0	0	0	0	0	0	2	0	0	0	0	0	0	0	0	2	0	0	0	0	0	0	0	0	0	0	0	0	0	0	0	0	0	0	0
mk2624	0	0	0	0	0	0	0	0	0	0	0	0	0	0	0	0	0	0	0	0	2	0	0	0	0	0	0	0	0	2	0	0	0	0	0	0	0	0	0	0	0	0	0	0	0	0	0	0	0
mk2625	0	0	0	2	0	0	0	0	0	0	0	0	0	0	0	0	0	0	0	0	2	0	0	0	0	0	0	0	0	2	0	0	0	0	0	0	0	0	0	0	0	0	0	0	0	0	0	0	0
mk2626	0	0	0	0	0	0	0	0	0	0	0	0	0	0	0	0	0	0	0	0	2	0	0	0	0	0	0	0	0	2	0	0	0	0	0	0	0	0	2	0	0	0	0	0	0	0	2	0	0
mk2628	0	0	0	0	0	0	0	0	0	0	0	0	0	0	0	0	0	0	0	0	0	0	0	0	0	0	0	0	0	2	0	0	0	0	0	0	0	0	0	0	0	0	0	0	0	0	0	0	0
mk2629	0	0	0	2	0	0	0	0	0	0	0	0	0	0	0	0	0	0	0	0	2	0	2	0	0	0	0	0	0	2	0	0	0	0	0	0	0	0	2	0	0	0	0	0	0	0	2	0	0
mk2630	0	0	2	0	0	2	0	2	2	0	0	0	0	2	2	2	0	0	2	2	2	0	0	0	2	0	0	0	0	2	2	0	2	0	2	0	0	2	2	0	2	2	2	2	2	0	2	2	0
mk2633	2	2	0	0	2	0	2	0	0	2	2	2	2	1	0	0	2	2	2	0	0	2	0	2	0	0	2	2	2	0	0	2	0	2	0	2	2	0	0	2	0	0	0	0	0	2	0	0	2
mk2634	0	0	0	2	0	0	0	0	0	0	0	0	0	0	0	0	0	0	0	0	2	0	2	0	0	2	0	0	0	2	0	0	0	0	0	0	0	0	2	0	0	0	0	0	2	0	2	0	0
mk2635	0	0	2	2	0	0	0	0	0	0	0	0	0	1	0	0	0	0	0	0	2	0	0	0	2	0	0	0	0	2	0	0	0	0	2	0	0	0	2	0	0	0	0	2	2	0	2	0	0
mk2636	0	0	2	2	0	2	0	2	2	0	0	0	0	0	2	2	0	0	0	2	0	0	0	0	2	0	0	0	0	0	2	0	2	0	2	0	0	2	0	0	2	2	2	2	2	0	0	2	0
mk2637	2	2	0	0	2	0	0	0	0	2	2	2	2	0	0	0	2	0	2	0	0	2	0	2	0	0	2	0	2	0	0	2	0	2	0	2	2	0	0	2	0	0	0	0	0	2	0	0	2
mk2638	2	2	0	0	2	0	0	0	0	0	0	2	2	1	0	0	2	0	2	0	0	2	0	2	0	0	2	0	2	0	0	2	0	2	0	2	2	0	0	2	0	0	0	0	0	2	0	0	2
mk2639	0	0	0	2	0	0	0	0	0	0	0	0	0	0	0	0	0	0	0	0	0	0	0	0	0	0	0	0	0	0	0	0	0	0	0	0	0	0	0	0	0	0	0	0	2	0	0	0	0
mk2640	2	2	0	2	2	0	0	0	0	0	0	0	2	2	0	0	2	0	2	0	0	2	0	2	0	0	2	0	2	0	0	2	0	2	0	2	2	0	0	2	0	0	0	0	2	2	0	0	2
mk2641	0	0	2	0	0	0	2	0	0	2	2	2	0	0	0	2	0	2	0	0	0	0	2	0	2	2	0	2	0	0	0	0	0	0	2	0	0	0	0	0	0	0	0	2	2	0	0	2	0
mk2642	0	0	2	0	0	0	0	0	0	2	2	2	0	0	0	2	0	0	0	0	0	0	0	0	2	0	0	0	0	0	0	0	0	0	2	0	0	0	0	0	0	0	0	2	0	0	0	2	0
mk2643	0	0	2	0	0	0	0	0	0	2	2	0	0	0	0	2	0	0	0	0	0	0	0	0	2	0	0	0	0	0	0	0	0	0	2	0	0	0	0	0	0	0	0	2	0	0	0	2	0
mk2644	2	2	0	2	2	0	0	0	0	0	0	0	2	0	0	0	2	0	2	0	0	2	0	2	0	0	2	0	2	0	0	2	0	2	0	2	2	0	0	2	0	0	0	0	0	2	0	0	2
mk2645	2	2	0	2	2	0	0	0	0	0	0	0	2	1	0	0	2	0	2	0	0	2	0	2	0	0	2	0	2	0	0	2	0	2	0	2	2	0	0	2	0	0	0	0	0	2	0	0	2
mk2651	0	0	0	0	0	0	2	0	0	0	0	0	0	0	0	0	0	2	0	0	0	0	2	0	0	2	0	2	0	0	0	0	0	0	0	0	0	0	0	0	0	0	0	0	0	0	0	0	0
mk2657	2	2	0	2	2	0	2	0	0	0	0	0	2	2	1	0	2	2	2	0	0	2	2	2	0	2	2	2	2	0	0	2	0	2	0	2	2	0	0	2	0	0	0	0	2	2	0	0	2
mk2658	0	0	0	0	0	0	2	0	0	0	0	0	0	0	0	0	0	2	0	0	0	0	2	0	0	2	0	2	0	0	0	0	0	0	0	0	0	0	0	0	0	0	0	0	0	0	0	0	0
[truncated: 1,036 more rows]
[truncated: 150 more columns]
